# Supplementary material for: [2-(4-Methylbenzoyl)phenyl](4-methylphenyl)methanone
Source: Acta Crystallogr Sect E Struct Rep Online. 2011 Jul 23;67(Pt 8):o2120. doi: 10.1107/S1600536811028820 (PMC3213561; doi:10.1107/S1600536811028820)
Supplement: Supplementary file 2 [file e-67-o2120-Isup2.hkl]

#
# h,k,l, Fc-squared, Fo-squared, sigma(Fo-squared) and status flag
#
data_I
_shelx_title ' sethu1a in C2/c'
_shelx_refln_list_code          4
_shelx_F_calc_maximum      171.09
_exptl_crystal_F_000       664.00
_reflns_d_resolution_high  0.7432
 
loop_
 _symmetry_equiv_pos_as_xyz
 'x, y, z'
 '-x, y, -z+1/2'
 'x+1/2, y+1/2, z'
 '-x+1/2, y+1/2, -z+1/2'
 '-x, -y, -z'
 'x, -y, z-1/2'
 '-x+1/2, -y+1/2, -z'
 'x+1/2, -y+1/2, z-1/2'
 
_cell_length_a    20.7432
_cell_length_b     7.7564
_cell_length_c    11.3946
_cell_angle_alpha  90.000
_cell_angle_beta  114.314
_cell_angle_gamma  90.000
 
_shelx_F_squared_multiplier     1.000
 
loop_
 _refln_index_h
 _refln_index_k
 _refln_index_l
 _refln_F_squared_calc
 _refln_F_squared_meas
 _refln_F_squared_sigma
 _refln_observed_status
   2   0   0     2148.80     1541.92     56.19 o
   4   0   0    16932.26    15810.38    155.80 o
   6   0   0    10427.08    10532.22     76.58 o
   8   0   0     4816.11     5192.48     41.22 o
  10   0   0      222.12      271.97      3.35 o
  12   0   0      100.36       91.89      2.37 o
  14   0   0     1797.71     1686.26     16.68 o
  16   0   0      159.85      135.82      3.05 o
  18   0   0        4.73        3.33      1.41 o
  20   0   0       17.29       19.98      2.58 o
  22   0   0       43.11       53.14      3.46 o
  24   0   0      108.47      141.91      5.60 o
   1   1   0    11269.55    10910.81     68.82 o
   3   1   0      491.39      497.30      2.70 o
   5   1   0      237.22      233.14      1.62 o
   7   1   0      843.57      914.75      6.07 o
   9   1   0      943.59      958.78      6.30 o
  11   1   0        1.19        0.23      0.33 o
  13   1   0       62.54       49.77      1.18 o
  15   1   0        4.43        4.83      0.64 o
  17   1   0      238.48      224.77      3.32 o
  19   1   0        0.22        0.38      0.85 o
  21   1   0        0.98        0.86      1.00 o
  23   1   0        0.93        0.80      1.22 o
  25   1   0       38.13       45.08      2.80 o
   0   2   0     2912.49     3108.13     27.60 o
   2   2   0      106.80       81.50      1.00 o
   4   2   0     1240.09     1153.45      9.29 o
   6   2   0      137.70      162.87      1.51 o
   8   2   0     1510.55     1675.37     10.05 o
  10   2   0      353.57      353.70      2.95 o
  12   2   0      219.07      214.50      2.26 o
  14   2   0      448.99      420.78      3.81 o
  16   2   0       18.97       17.16      1.07 o
  18   2   0       54.10       42.04      1.59 o
  20   2   0       18.51       22.86      1.52 o
  22   2   0       16.82       17.16      1.92 o
  24   2   0        0.01        0.51      1.28 o
   1   3   0      186.16      206.22      1.91 o
   3   3   0     2740.31     2926.22     20.75 o
   5   3   0      665.07      683.83      4.95 o
   7   3   0     1756.75     2015.45     15.26 o
   9   3   0     3293.15     3482.41     22.37 o
  11   3   0      507.39      514.68      5.40 o
  13   3   0       70.11       77.73      1.78 o
  15   3   0     1841.56     1808.85     17.45 o
  17   3   0      264.83      245.01      4.45 o
  19   3   0        6.98        6.59      1.28 o
  21   3   0       16.22       18.30      2.95 o
  23   3   0       28.42       29.62      2.44 o
   0   4   0       35.33       54.50      1.97 o
   2   4   0      546.89      518.72      4.14 o
   4   4   0      398.06      438.60      3.70 o
   6   4   0      607.80      671.82      5.84 o
   8   4   0     1529.79     1651.57     12.14 o
  10   4   0      208.80      233.61      2.89 o
  12   4   0      444.73      440.60      5.17 o
  14   4   0      298.26      281.11      4.90 o
  16   4   0       81.43       91.62      5.24 o
  18   4   0        2.96       -0.43      1.49 o
  20   4   0        0.12       -1.37      3.57 o
  22   4   0       15.48        8.24      4.02 o
   1   5   0      137.25       99.63      1.43 o
   3   5   0     1517.39     1611.50     11.68 o
   5   5   0       15.26        9.67      0.65 o
   7   5   0      369.16      370.24      3.80 o
   9   5   0        0.23        1.00      0.68 o
  11   5   0      157.00      160.46      3.04 o
  13   5   0       15.00       10.89      1.10 o
  15   5   0       29.47       28.94      2.21 o
  17   5   0        2.27       -0.03      1.81 o
  19   5   0       51.73       47.08      4.33 o
  21   5   0        7.95        6.57      4.84 o
   0   6   0     1743.41     1773.23     17.76 o
   2   6   0        0.14       -0.40      0.40 o
   4   6   0       85.26       91.28      1.52 o
   6   6   0      112.52      106.35      1.92 o
   8   6   0        6.09        3.81      0.82 o
  10   6   0      127.93      122.30      2.82 o
  12   6   0        5.50        5.00      1.65 o
  14   6   0       64.81       69.70      3.51 o
  16   6   0        0.24       -1.50      1.50 o
  18   6   0       10.53        7.45      2.21 o
  20   6   0       14.94       20.17      3.23 o
   1   7   0      662.76      661.05      6.41 o
   3   7   0      780.60      805.48      8.59 o
   5   7   0      278.10      267.23      3.39 o
   7   7   0      100.60      107.00      2.34 o
   9   7   0        4.13        4.90      1.24 o
  11   7   0       71.66       72.37      3.13 o
  13   7   0        3.48        2.45      1.60 o
  15   7   0       25.50       24.58      2.59 o
  17   7   0        2.12        1.35      1.82 o
   0   8   0        3.45        0.62      1.06 o
   2   8   0        0.75        0.02      0.95 o
   4   8   0      345.83      342.80      9.82 o
   6   8   0        0.17        1.22      1.49 o
   8   8   0       88.19       98.45      3.86 o
  10   8   0       22.50       19.15      1.88 o
  12   8   0      227.21      246.26      5.68 o
  14   8   0        2.94        4.66      1.93 o
  16   8   0        6.34        5.99      2.26 o
   1   9   0        7.94        3.00      2.14 o
   3   9   0       80.97       78.89      5.47 o
   5   9   0      177.35      179.43      6.67 o
   7   9   0        0.07        3.12      2.69 o
   9   9   0       11.77       11.80      3.30 o
  11   9   0       26.19       27.09      2.68 o
   0  10   0       24.49       20.55      5.79 o
   2  10   0       39.46       48.57      5.12 o
   4  10   0       11.96       10.33      3.62 o
   6  10   0       29.12       35.20      4.88 o
 -25   1   1        4.33        0.82      2.02 o
 -23   1   1        1.91        0.55      1.14 o
 -21   1   1        5.49        5.63      1.10 o
 -19   1   1        9.61        8.43      1.14 o
 -17   1   1      733.92      754.96      6.87 o
 -15   1   1      375.13      350.67      3.54 o
 -13   1   1      266.05      271.70      2.68 o
 -11   1   1      575.74      599.70      4.38 o
  -9   1   1      291.53      312.41      2.50 o
  -7   1   1      911.71      946.68      5.46 o
  -5   1   1     2365.89     2381.50     12.89 o
  -3   1   1     2286.18     2299.88     11.71 o
  -1   1   1      250.69      189.47     14.70 o
   1   1   1     7773.27     7631.53     45.27 o
   3   1   1        2.43        3.00      0.18 o
   5   1   1      799.78      785.42      4.42 o
   7   1   1     5769.73     6216.02     32.65 o
   9   1   1        0.46        3.06      0.37 o
  11   1   1      412.62      448.14      3.64 o
  13   1   1     1336.73     1377.09      9.62 o
  15   1   1       46.57       48.92      1.39 o
  17   1   1      101.39       87.20      2.26 o
  19   1   1       96.28       92.27      2.47 o
  21   1   1        2.53        2.44      1.03 o
  23   1   1       64.13       76.31      2.92 o
 -24   2   1        8.31       17.06      1.97 o
 -22   2   1       14.29       11.01      1.34 o
 -20   2   1        1.05        0.45      0.90 o
 -18   2   1       17.28       22.48      1.26 o
 -16   2   1       38.62       43.37      1.41 o
 -14   2   1      134.77      127.48      1.77 o
 -12   2   1      126.46      132.39      1.65 o
 -10   2   1     1692.16     1841.06     11.20 o
  -8   2   1       94.87      108.16      1.25 o
  -6   2   1      250.69      287.36      2.06 o
  -4   2   1     2282.10     2114.14     13.59 o
  -2   2   1    19013.07    18689.42    127.31 o
   0   2   1     3339.79     3468.65     20.83 o
   2   2   1     2356.01     2319.20     12.94 o
   4   2   1      102.01      113.54      1.05 o
   6   2   1      565.20      593.88      4.64 o
   8   2   1      383.40      370.44      3.20 o
  10   2   1       19.67       16.71      0.60 o
  12   2   1        7.95        5.81      0.51 o
  14   2   1     1416.00     1374.91     12.51 o
  16   2   1       16.80       21.53      1.14 o
  18   2   1      203.76      188.29      3.39 o
  20   2   1      107.13      106.68      3.46 o
  22   2   1      166.82      176.80      4.45 o
  24   2   1        7.99        3.29      2.56 o
 -25   3   1       14.69       13.21      4.59 o
 -23   3   1        4.67        5.24      2.12 o
 -21   3   1       52.68       51.69      1.94 o
 -19   3   1        0.25        0.44      0.66 o
 -17   3   1        3.24        2.13      0.67 o
 -15   3   1      212.51      199.36      2.79 o
 -13   3   1       88.49       98.29      1.68 o
 -11   3   1       21.04       20.83      0.74 o
  -9   3   1      354.40      393.09      3.44 o
  -7   3   1     1871.98     2142.77     19.40 o
  -5   3   1     1039.17     1044.13      8.87 o
  -3   3   1      126.00      120.18      1.20 o
  -1   3   1      600.87      691.03      5.26 o
   1   3   1      135.27      122.55      1.33 o
   3   3   1      219.52      284.97      2.43 o
   5   3   1       69.76       91.88      1.10 o
   7   3   1      444.57      504.67      3.74 o
   9   3   1       37.62       46.27      1.00 o
  11   3   1        3.52        3.71      0.54 o
  13   3   1       45.98       45.64      1.44 o
  15   3   1      472.38      515.04      6.63 o
  17   3   1      127.85      106.83      3.44 o
  19   3   1      122.94      116.09      3.63 o
  21   3   1       60.10       65.51      3.77 o
  23   3   1       37.99       31.23      4.58 o
 -24   4   1       33.40       26.12      5.18 o
 -22   4   1        5.80        4.25      3.37 o
 -20   4   1        0.72        0.65      1.64 o
 -18   4   1       16.39       15.14      1.90 o
 -16   4   1        4.26        2.54      1.04 o
 -14   4   1        6.67       11.12      1.10 o
 -12   4   1       30.90       32.76      1.02 o
 -10   4   1      728.43      845.17      8.01 o
  -8   4   1       35.73       54.99      1.79 o
  -6   4   1      230.97      219.38      2.41 o
  -4   4   1      453.10      540.79      4.31 o
  -2   4   1       82.92       84.48      1.38 o
   0   4   1     2099.59     2107.37     16.65 o
   2   4   1      226.07      272.37      2.58 o
   4   4   1       87.50       73.57      1.10 o
   6   4   1     1070.13     1142.24      9.15 o
   8   4   1      169.62      202.01      2.38 o
  10   4   1        7.60       16.67      0.93 o
  12   4   1       77.03       77.30      2.46 o
  14   4   1       40.57       41.01      1.44 o
  16   4   1       15.54       11.32      1.00 o
  18   4   1       38.74       37.88      1.78 o
  20   4   1       99.95       91.81      4.87 o
  22   4   1       50.09       53.65      6.34 o
 -23   5   1        3.44        6.19      6.11 o
 -21   5   1        3.07        1.52      3.12 o
 -19   5   1       14.02       11.77      2.64 o
 -17   5   1      136.08      126.47      5.09 o
 -15   5   1        3.98        2.32      1.40 o
 -13   5   1      116.15      102.48      3.50 o
 -11   5   1        0.31        1.32      0.76 o
  -9   5   1        3.11        2.59      0.68 o
  -7   5   1      109.47      104.86      1.73 o
  -5   5   1        7.62       12.32      0.64 o
  -3   5   1      269.96      286.00      2.83 o
  -1   5   1      121.46      105.17      1.55 o
   1   5   1       10.81       15.48      0.77 o
   3   5   1      151.61      155.63      1.95 o
   5   5   1      835.36      905.33      7.49 o
   7   5   1        2.88        0.37      0.50 o
   9   5   1        0.19       -0.03      0.61 o
  11   5   1      862.65      867.45      8.67 o
  13   5   1      166.14      152.17      5.88 o
  15   5   1       10.58        8.75      1.71 o
  17   5   1       20.31       25.04      2.31 o
  19   5   1       15.18       12.82      2.78 o
  21   5   1       21.23       21.30      4.55 o
 -20   6   1       15.94       17.36      3.44 o
 -18   6   1       22.15       22.11      2.23 o
 -16   6   1       87.15       85.27      2.99 o
 -14   6   1      256.73      245.34      5.58 o
 -12   6   1       18.95       18.46      1.83 o
 -10   6   1       26.29       29.67      1.49 o
  -8   6   1       87.67       83.74      1.82 o
  -6   6   1       49.10       49.97      1.27 o
  -4   6   1      991.82      993.16      8.58 o
  -2   6   1      896.57      874.92      7.35 o
   0   6   1      298.41      303.48      3.55 o
   2   6   1        7.62       12.85      0.85 o
   4   6   1       41.41       51.42      1.44 o
   6   6   1      349.91      345.37      3.86 o
   8   6   1       10.71       14.47      1.12 o
  10   6   1     1560.58     1532.80     18.11 o
  12   6   1      206.67      192.27      5.26 o
  14   6   1       98.04       94.69      3.99 o
  16   6   1       43.56       46.56      3.27 o
  18   6   1       39.36       41.39      3.77 o
 -19   7   1        8.14        7.47      2.54 o
 -17   7   1       10.49       10.03      2.34 o
 -15   7   1       37.29       34.68      2.84 o
 -13   7   1      102.01      107.30      4.06 o
 -11   7   1      108.62      106.77      3.58 o
  -9   7   1       50.79       54.20      2.17 o
  -7   7   1      274.66      317.82      4.17 o
  -5   7   1      223.94      222.01      3.26 o
  -3   7   1        0.44       -0.59      0.59 o
  -1   7   1      119.16      126.15      2.52 o
   1   7   1      299.29      310.86      4.47 o
   3   7   1      349.21      367.06      4.87 o
   5   7   1       90.67       98.40      2.73 o
   7   7   1        9.36        8.77      1.57 o
   9   7   1      194.89      200.88      3.96 o
  11   7   1      109.70      113.45      5.68 o
  13   7   1       15.46       14.07      2.12 o
  15   7   1        0.00        0.26      1.64 o
  17   7   1        0.70        0.88      2.75 o
 -16   8   1        0.17        2.12      1.98 o
 -14   8   1        4.53        5.20      1.81 o
 -12   8   1       12.98       13.55      1.87 o
 -10   8   1      209.56      214.59      6.02 o
  -8   8   1       14.14       12.29      1.97 o
  -6   8   1       55.27       51.99      2.95 o
  -4   8   1      103.54      121.85      2.90 o
  -2   8   1       22.62       22.65      1.61 o
   0   8   1        6.36        2.39      0.98 o
   2   8   1        2.47        1.92      1.08 o
   4   8   1        9.61       10.67      2.30 o
   6   8   1        6.38        7.56      1.85 o
   8   8   1        0.36        1.00      1.73 o
  10   8   1       60.69       64.52      3.73 o
  12   8   1        2.05        4.80      2.15 o
  14   8   1        8.95        7.98      1.83 o
 -13   9   1       31.94       39.88      3.36 o
 -11   9   1       15.19       20.69      2.41 o
  -9   9   1        6.95        3.29      1.47 o
  -7   9   1       62.79       64.89      4.43 o
  -5   9   1       62.93       62.76      5.09 o
  -3   9   1        1.16        0.99      2.08 o
  -1   9   1        2.06       -0.48      1.97 o
   1   9   1        0.90        1.65      2.82 o
   3   9   1       24.19       29.38      2.07 o
   5   9   1       62.95       78.46      3.53 o
   7   9   1        1.82        3.95      1.83 o
   9   9   1       61.67       62.13      4.67 o
  11   9   1        3.02        5.53      2.44 o
  -6  10   1       59.09       56.90      5.75 o
  -4  10   1       20.47       24.87      4.30 o
  -2  10   1       13.16       18.89      3.93 o
   0  10   1       13.93       15.72      3.69 o
   2  10   1       75.93       82.90      6.08 o
   4  10   1        6.73        6.91      4.35 o
   6  10   1        2.03        4.02      4.60 o
 -26   0   2      105.50      111.44      5.66 o
 -24   0   2       87.05       98.62      4.55 o
 -22   0   2      201.20      206.31      6.15 o
 -20   0   2       21.63       20.06      2.26 o
 -18   0   2      712.26      708.01     10.06 o
 -16   0   2     1535.70     1450.36     14.78 o
 -14   0   2      663.44      657.41      7.15 o
 -12   0   2      501.43      586.61      6.29 o
 -10   0   2     1114.89     1172.89     10.82 o
  -8   0   2     2702.91     2815.01     23.06 o
  -6   0   2    26017.28    24247.01    176.88 o
  -4   0   2    29271.40    26924.58    205.89 o
  -2   0   2     3805.41     3946.39     26.55 o
   0   0   2      173.47      188.34      1.71 o
   2   0   2       50.46       55.11      1.36 o
   4   0   2      601.80      632.28      5.73 o
   6   0   2       25.76       13.84      0.78 o
   8   0   2     7541.47     8103.28     67.48 o
  10   0   2        3.08       15.91      1.54 o
  12   0   2        0.80        2.00      0.65 o
  14   0   2       40.91       50.12      2.12 o
  16   0   2       95.17       73.10      2.69 o
  18   0   2        0.00       -0.32      1.11 o
  20   0   2        6.75       12.43      2.79 o
  22   0   2       15.62       22.13      3.23 o
 -25   1   2       95.57      111.93      3.47 o
 -23   1   2        6.93        9.33      1.39 o
 -21   1   2       21.27       23.05      1.67 o
 -19   1   2        8.51        4.09      1.02 o
 -17   1   2     2042.13     2022.35     15.08 o
 -15   1   2      304.61      276.08      2.89 o
 -13   1   2      111.24       95.48      1.43 o
 -11   1   2        1.67        3.69      0.53 o
  -9   1   2      931.31     1088.07      6.46 o
  -7   1   2       92.98      117.57      1.01 o
  -5   1   2     2356.87     2335.29     11.79 o
  -3   1   2    15121.44    14650.10     76.03 o
  -1   1   2    15594.61    14912.62     98.47 o
   1   1   2      966.14      966.58      6.04 o
   3   1   2      181.46      220.28      1.60 o
   5   1   2      688.59      859.29      5.81 o
   7   1   2     2675.08     3023.80     17.02 o
   9   1   2      341.89      334.07      2.85 o
  11   1   2        2.30        1.97      0.45 o
  13   1   2       67.58       57.26      1.32 o
  15   1   2      372.74      307.24      3.88 o
  17   1   2        0.08        0.43      0.90 o
  19   1   2        3.59        3.03      1.01 o
  21   1   2       99.00      122.08      3.32 o
  23   1   2        5.15        6.08      1.33 o
 -26   2   2        1.08        3.44      1.76 o
 -24   2   2       12.13       17.32      1.83 o
 -22   2   2        1.43       -0.44      1.02 o
 -20   2   2        6.42        5.76      0.94 o
 -18   2   2      134.92      123.09      2.43 o
 -16   2   2        0.08        0.71      0.58 o
 -14   2   2      182.76      176.85      2.10 o
 -12   2   2       58.94       53.31      0.92 o
 -10   2   2       80.09       63.63      1.09 o
  -8   2   2      240.22      269.50      2.20 o
  -6   2   2       75.46       67.24      0.86 o
  -4   2   2       82.80       99.79      1.15 o
  -2   2   2    14835.07     2596.29   2748.96 o
   0   2   2     7524.75     7462.69     53.48 o
   2   2   2      425.51      426.17      3.05 o
   4   2   2      349.67      361.91      2.79 o
   6   2   2      148.17      147.95      1.64 o
   8   2   2       15.47       14.68      0.69 o
  10   2   2        4.14        2.52      0.51 o
  12   2   2      487.72      506.23      5.62 o
  14   2   2      612.04      547.17      6.30 o
  16   2   2       50.95       54.21      2.46 o
  18   2   2       31.54       36.81      2.46 o
  20   2   2        1.13       -0.41      1.49 o
  22   2   2       36.39       53.09      3.47 o
 -25   3   2       18.98       17.67      1.99 o
 -23   3   2       16.23       10.88      1.66 o
 -21   3   2       13.95       15.46      2.20 o
 -19   3   2       44.04       45.19      1.86 o
 -17   3   2       37.61       33.21      1.51 o
 -15   3   2       95.54       94.76      1.90 o
 -13   3   2       78.82      105.89      1.59 o
 -11   3   2       15.87       15.65      0.92 o
  -9   3   2       21.07       33.12      0.79 o
  -7   3   2      544.45      487.55      4.12 o
  -5   3   2      519.64      440.65      3.83 o
  -3   3   2        0.96        0.54      0.26 o
  -1   3   2      303.31      214.64      2.23 o
   1   3   2     7058.85     7628.37     47.45 o
   3   3   2     1943.14     2014.90     12.46 o
   5   3   2      471.36      516.38      3.64 o
   7   3   2      127.31      134.43      1.63 o
   9   3   2      463.27      442.70      3.91 o
  11   3   2        6.13        3.72      0.62 o
  13   3   2      208.88      196.10      3.42 o
  15   3   2      611.57      598.58      7.93 o
  17   3   2       26.42       35.70      2.28 o
  19   3   2      149.50      144.04      4.92 o
  21   3   2       29.08       28.95      3.37 o
 -24   4   2       21.54       26.70      9.28 o
 -22   4   2        1.85        0.75      2.50 o
 -20   4   2       40.56       41.48      3.54 o
 -18   4   2       61.89       62.85      2.65 o
 -16   4   2        5.38        3.85      0.98 o
 -14   4   2       77.07       70.62      2.14 o
 -12   4   2       59.96       72.54      1.55 o
 -10   4   2      499.49      434.32      4.13 o
  -8   4   2      366.55      441.35      4.60 o
  -6   4   2       31.72       23.16      0.67 o
  -4   4   2      108.88       87.55      1.68 o
  -2   4   2      881.76     1006.48      9.47 o
   0   4   2     1746.75     2116.03     18.33 o
   2   4   2        6.26        2.64      0.40 o
   4   4   2      851.84      904.94      7.16 o
   6   4   2        6.99        6.99      0.53 o
   8   4   2      588.74      570.08      4.32 o
  10   4   2       33.53       34.09      1.04 o
  12   4   2      265.82      268.50      3.72 o
  14   4   2      393.48      377.77      5.08 o
  16   4   2        2.54        3.29      1.15 o
  18   4   2        4.28        5.02      1.31 o
  20   4   2        0.52        1.68      1.39 o
 -23   5   2        0.56       -2.77      2.77 o
 -21   5   2        7.32        3.16      1.94 o
 -19   5   2       80.74       77.36      3.31 o
 -17   5   2       46.20       46.08      2.30 o
 -15   5   2      127.68      125.47      3.21 o
 -13   5   2       77.75       71.40      2.12 o
 -11   5   2       18.03       25.08      1.23 o
  -9   5   2      115.45      119.70      1.95 o
  -7   5   2       57.20       53.64      1.08 o
  -5   5   2        2.26        2.01      0.49 o
  -3   5   2       24.05       29.21      0.92 o
  -1   5   2      342.16      305.79      3.49 o
   1   5   2        1.24        2.33      0.49 o
   3   5   2       73.61       66.82      1.31 o
   5   5   2       83.23      100.25      1.89 o
   7   5   2       12.88        9.01      0.78 o
   9   5   2       38.61       44.47      1.59 o
  11   5   2       46.42       45.84      2.17 o
  13   5   2      160.70      155.87      4.35 o
  15   5   2       20.94       17.01      2.07 o
  17   5   2       36.43       35.91      3.44 o
  19   5   2        1.06        3.08      2.60 o
 -22   6   2       27.89       25.38      6.65 o
 -20   6   2        0.14       -0.24      2.36 o
 -18   6   2        6.32        6.73      2.01 o
 -16   6   2       16.69       14.95      2.14 o
 -14   6   2       22.97       19.18      2.13 o
 -12   6   2      128.39      128.68      3.44 o
 -10   6   2       54.70       59.91      1.85 o
  -8   6   2      159.01      144.59      3.17 o
  -6   6   2      666.61      656.80      6.33 o
  -4   6   2      149.99      162.57      2.42 o
  -2   6   2       57.97       54.12      1.41 o
   0   6   2        0.10        0.01      0.51 o
   2   6   2       65.60       75.03      2.04 o
   4   6   2      161.16      154.31      3.12 o
   6   6   2       55.42       57.96      2.20 o
   8   6   2      387.51      384.54      5.47 o
  10   6   2       64.07       78.66      2.37 o
  12   6   2       69.98       60.77      2.63 o
  14   6   2       27.57       26.52      3.05 o
  16   6   2        3.63        1.08      1.98 o
  18   6   2       31.06       40.41      3.79 o
 -19   7   2        5.79        5.44      2.35 o
 -17   7   2       57.29       61.60      3.61 o
 -15   7   2       11.99       11.06      2.05 o
 -13   7   2       17.79       17.53      2.02 o
 -11   7   2      206.32      196.12      4.13 o
  -9   7   2       59.54       54.48      2.30 o
  -7   7   2      932.15      968.74     10.68 o
  -5   7   2       39.81       37.53      1.50 o
  -3   7   2      494.65      500.33      6.22 o
  -1   7   2       15.39       10.79      1.34 o
   1   7   2       28.49       27.27      2.13 o
   3   7   2        2.12        0.04      0.96 o
   5   7   2      166.15      152.39      4.02 o
   7   7   2      338.47      305.61      6.25 o
   9   7   2       31.35       40.56      3.02 o
  11   7   2       92.76       92.38      5.25 o
  13   7   2       24.70       14.61      1.99 o
  15   7   2        1.62       -0.64      1.79 o
  17   7   2        0.65        2.80      2.29 o
 -16   8   2        2.67        1.65      1.80 o
 -14   8   2       20.04       20.51      2.91 o
 -12   8   2       26.35       32.98      4.84 o
 -10   8   2        0.84        0.77      1.69 o
  -8   8   2        4.91        2.93      1.76 o
  -6   8   2       13.91       11.54      2.08 o
  -4   8   2      203.76      201.64      4.72 o
  -2   8   2       21.90       22.91      1.86 o
   0   8   2        0.77        0.67      0.95 o
   2   8   2        6.72        7.57      1.48 o
   4   8   2        3.33        2.90      1.44 o
   6   8   2        0.90        0.25      1.61 o
   8   8   2       77.15       81.28      4.95 o
  10   8   2        8.91        7.82      2.31 o
  12   8   2        1.53        6.06      2.41 o
  14   8   2        3.85        3.15      3.24 o
 -13   9   2       78.59       87.88      6.54 o
 -11   9   2       11.88       14.00      2.54 o
  -9   9   2        4.51        2.75      1.93 o
  -7   9   2       61.81       55.83      4.40 o
  -5   9   2       61.20       59.23      3.21 o
  -3   9   2        1.78       -0.44      1.63 o
  -1   9   2       11.46       10.61      2.35 o
   1   9   2       74.20       83.73      3.71 o
   3   9   2       87.71       99.15      4.16 o
   5   9   2        0.01       -0.93      1.69 o
   7   9   2        1.15        3.65      2.07 o
   9   9   2        0.13       -1.68      2.13 o
  -6  10   2       26.86       19.23      4.05 o
  -4  10   2       49.05       51.20      5.12 o
  -2  10   2       22.71       25.72      5.34 o
   0  10   2        4.35        7.13      3.33 o
   2  10   2       12.46       11.50      3.66 o
   4  10   2      103.78      129.70      9.49 o
 -27   1   3        9.63       16.03      2.05 o
 -25   1   3        5.94        5.93      1.36 o
 -23   1   3       14.34       12.46      1.31 o
 -21   1   3        0.17       -0.04      0.88 o
 -19   1   3      276.20      286.57      3.93 o
 -17   1   3       14.49       13.29      0.85 o
 -15   1   3      485.14      494.40      4.17 o
 -13   1   3      696.85      703.80      4.92 o
 -11   1   3     2304.09     2498.00     13.75 o
  -9   1   3     6912.81     7243.13     37.95 o
  -7   1   3      662.70      694.99      4.02 o
  -5   1   3     1962.99     2005.35     10.26 o
  -3   1   3    20631.50    20368.60    105.35 o
  -1   1   3     4531.75     4345.55     28.00 o
   1   1   3      328.10      327.82      2.48 o
   3   1   3       32.33       30.79      0.63 o
   5   1   3       53.63       55.59      1.00 o
   7   1   3      195.26      239.64      2.42 o
   9   1   3        0.52        0.03      0.30 o
  11   1   3       34.74       31.20      0.88 o
  13   1   3       10.64        7.46      0.67 o
  15   1   3       11.14        7.00      0.85 o
  17   1   3        0.06        0.92      1.04 o
  19   1   3       23.04       27.21      2.22 o
  21   1   3       11.00       13.87      2.65 o
 -26   2   3       15.19       16.53      4.86 o
 -24   2   3        0.08        0.72      1.07 o
 -22   2   3       45.61       50.66      2.35 o
 -20   2   3       89.38       81.62      2.04 o
 -18   2   3      784.60      771.26      6.83 o
 -16   2   3       18.32       16.80      1.05 o
 -14   2   3      272.14      263.20      2.66 o
 -12   2   3      442.53      405.87      3.31 o
 -10   2   3     1828.79     2235.68     14.69 o
  -8   2   3       48.60       56.12      0.90 o
  -6   2   3      767.34      783.65      4.62 o
  -4   2   3     3471.33     3722.32     22.65 o
  -2   2   3     4422.06     2053.61    584.50 o
   0   2   3     1308.85     1322.81      9.43 o
   2   2   3     1698.14     1827.92     11.34 o
   4   2   3      351.33      319.24      2.79 o
   6   2   3     1937.97     1956.88     13.41 o
   8   2   3       54.81       55.85      1.17 o
  10   2   3       25.71       29.00      1.17 o
  12   2   3        8.90        4.04      0.80 o
  14   2   3      216.37      167.80      3.70 o
  16   2   3       28.87       31.34      2.04 o
  18   2   3        6.76        9.72      2.14 o
  20   2   3       14.93       12.83      2.24 o
  22   2   3        7.53        6.70      2.09 o
 -25   3   3        3.18        3.55      2.22 o
 -23   3   3        6.96        6.06      1.36 o
 -21   3   3      113.92      116.24      4.12 o
 -19   3   3      103.51      107.19      2.48 o
 -17   3   3      164.73      152.36      2.49 o
 -15   3   3      171.73      171.32      2.19 o
 -13   3   3        5.93        1.67      0.42 o
 -11   3   3     1552.44     1669.96     10.65 o
  -9   3   3      235.67      237.26      2.74 o
  -7   3   3      273.58      312.99      3.13 o
  -5   3   3       33.38       42.94      1.41 o
  -3   3   3     4507.81     2285.33    590.30 o
  -1   3   3     2222.56     1466.04    250.35 o
   1   3   3     1454.01     1560.53     11.66 o
   3   3   3      247.27      226.05      2.26 o
   5   3   3      274.41      302.72      2.82 o
   7   3   3        5.75        2.80      0.43 o
   9   3   3      142.36      125.10      1.90 o
  11   3   3      810.64      791.22      7.43 o
  13   3   3       82.76       76.23      2.39 o
  15   3   3       44.07       38.92      2.21 o
  17   3   3       34.25       40.31      2.57 o
  19   3   3       37.05       40.14      3.36 o
  21   3   3        5.91        7.04      2.51 o
 -24   4   3       31.72       43.18      6.01 o
 -22   4   3       12.52       12.99      1.34 o
 -20   4   3        2.33        2.42      1.01 o
 -18   4   3       77.53       80.76      2.13 o
 -16   4   3        0.36        0.45      0.72 o
 -14   4   3      127.29      104.38      1.81 o
 -12   4   3      384.60      406.23      3.85 o
 -10   4   3      195.64      189.21      2.64 o
  -8   4   3       97.26       90.19      1.57 o
  -6   4   3      391.33      402.90      3.92 o
  -4   4   3      742.31      819.64     45.26 o
  -2   4   3       63.81       81.51      1.37 o
   0   4   3       80.62       73.61      1.38 o
   2   4   3       87.86      147.54      1.96 o
   4   4   3      187.98      245.23      2.54 o
   6   4   3       82.75       72.00      1.30 o
   8   4   3     1343.00     1299.85      9.24 o
  10   4   3        2.69        2.03      0.67 o
  12   4   3      137.01      142.13      2.86 o
  14   4   3      495.13      508.30      7.61 o
  16   4   3       93.87       94.92      3.09 o
  18   4   3        5.65        4.92      2.22 o
  20   4   3        4.08        1.92      1.65 o
 -23   5   3        0.53       -2.82      4.84 o
 -21   5   3        3.25        0.47      1.70 o
 -19   5   3       12.52       11.95      1.75 o
 -17   5   3        0.17       -0.06      1.04 o
 -15   5   3      134.90      121.03      3.43 o
 -13   5   3      220.79      225.23      3.63 o
 -11   5   3      203.36      172.46      4.62 o
  -9   5   3        2.23        1.39      0.64 o
  -7   5   3      648.55      683.85      7.41 o
  -5   5   3      220.97      184.35      3.21 o
  -3   5   3      274.81      286.76      4.09 o
  -1   5   3      292.54      338.53      4.56 o
   1   5   3        3.04        2.28      0.49 o
   3   5   3      111.68      106.41      1.93 o
   5   5   3      171.19      198.93      3.09 o
   7   5   3      653.03      601.50      6.80 o
   9   5   3       46.01       47.18      1.77 o
  11   5   3      101.80      101.00      2.37 o
  13   5   3       72.60       76.58      2.61 o
  15   5   3       28.50       29.44      1.82 o
  17   5   3        1.59        1.98      2.30 o
  19   5   3        1.12        0.49      2.57 o
 -22   6   3        0.01       -0.36      2.20 o
 -20   6   3       11.65       17.79      2.77 o
 -18   6   3       22.01       27.91      2.70 o
 -16   6   3      108.37      110.09      4.06 o
 -14   6   3      466.79      469.99      7.57 o
 -12   6   3      881.94      930.40     11.11 o
 -10   6   3      429.23      432.18      7.60 o
  -8   6   3     1031.61     1014.67     14.45 o
  -6   6   3     2661.82     2698.24     25.81 o
  -4   6   3       64.32       58.72      2.10 o
  -2   6   3      111.13       96.06      2.11 o
   0   6   3       17.63       20.94      0.90 o
   2   6   3       48.15       44.47      1.39 o
   4   6   3       38.51       55.50      1.83 o
   6   6   3      179.27      153.88      3.55 o
   8   6   3      149.03      132.83      3.24 o
  10   6   3       32.95       35.68      2.16 o
  12   6   3       22.03       25.63      2.00 o
  14   6   3        0.60       -0.56      1.61 o
  16   6   3       14.27       11.89      2.57 o
 -19   7   3        5.77        4.34      2.47 o
 -17   7   3        5.29        5.45      1.93 o
 -15   7   3       24.58       18.55      1.56 o
 -13   7   3        1.69       -1.43      1.54 o
 -11   7   3        3.86        3.70      1.33 o
  -9   7   3      140.05      145.18      4.43 o
  -7   7   3      342.93      345.51      8.31 o
  -5   7   3       13.44       12.31      1.89 o
  -3   7   3      142.15      154.94      4.75 o
  -1   7   3       11.44        7.44      1.29 o
   1   7   3       51.41       42.99      2.02 o
   3   7   3       11.28       10.86      1.59 o
   5   7   3      159.25      148.55      4.02 o
   7   7   3       19.77       23.04      2.08 o
   9   7   3      118.49      116.70      4.63 o
  11   7   3       36.30       39.04      4.27 o
  13   7   3       58.83       54.02      4.66 o
  15   7   3        3.65        5.90      1.83 o
 -16   8   3        3.34        1.25      3.36 o
 -14   8   3       41.49       35.38      3.47 o
 -12   8   3        2.54        1.75      2.21 o
 -10   8   3       18.02       17.53      2.39 o
  -8   8   3       72.59       76.26      3.20 o
  -6   8   3        8.56        3.98      1.39 o
  -4   8   3       11.15        9.18      2.22 o
  -2   8   3       12.57       12.44      1.49 o
   0   8   3        2.37        0.25      1.16 o
   2   8   3        0.02        1.66      1.28 o
   4   8   3        3.11        3.66      1.47 o
   6   8   3        1.50        2.80      1.72 o
   8   8   3        0.03       -0.39      1.83 o
  10   8   3        2.21        1.40      2.19 o
  12   8   3        9.55       10.34      3.11 o
 -13   9   3        8.48        5.68      2.97 o
 -11   9   3       38.18       37.08      5.28 o
  -9   9   3        1.39        4.24      2.07 o
  -7   9   3        4.06        6.09      2.04 o
  -5   9   3       21.68       26.68      2.62 o
  -3   9   3      136.73      156.15      5.99 o
  -1   9   3       93.83      117.78      3.80 o
   1   9   3      115.62      147.45      6.44 o
   3   9   3      119.72      121.43      6.27 o
   5   9   3       11.54       15.01      2.42 o
   7   9   3        0.78       -1.91      1.99 o
   9   9   3        2.26        1.70      2.68 o
  -6  10   3        1.77       -1.52      2.02 o
  -4  10   3        1.51        5.11      2.27 o
  -2  10   3       23.03       22.86      2.87 o
   0  10   3        6.18       12.58      2.63 o
   2  10   3       73.97       86.86      5.81 o
 -26   0   4        2.59        5.57      2.63 o
 -24   0   4       45.44       39.99      4.10 o
 -22   0   4        8.22        5.71      1.63 o
 -20   0   4      591.90      585.68      7.42 o
 -18   0   4     1965.07     1977.91     20.09 o
 -16   0   4      110.79      128.28      2.29 o
 -14   0   4      534.96      575.42      6.28 o
 -12   0   4      403.13      304.68      3.41 o
 -10   0   4     4737.98     5123.75     36.11 o
  -8   0   4       39.08       12.34      0.60 o
  -6   0   4      318.52      314.94      2.71 o
  -4   0   4     4823.52     5337.35     41.76 o
  -2   0   4    10719.48    10276.27     89.04 o
   0   0   4     4472.25     4538.80     44.36 o
   2   0   4     5055.85     5351.20     43.53 o
   4   0   4    12502.34    13056.53    108.23 o
   6   0   4       35.04       42.60      1.34 o
   8   0   4      978.95     1000.41     12.23 o
  10   0   4      777.27      824.97      9.47 o
  12   0   4      187.53      144.62      3.35 o
  14   0   4      572.76      485.36      8.19 o
  16   0   4      159.04      148.28      4.39 o
  18   0   4        4.89        3.54      1.60 o
  20   0   4       90.16       90.88      3.19 o
 -27   1   4        2.56        2.35      1.20 o
 -25   1   4        0.63       -0.67      0.97 o
 -23   1   4       19.49       18.12      1.31 o
 -21   1   4       41.95       43.09      1.57 o
 -19   1   4       88.66       80.86      1.80 o
 -17   1   4      407.28      402.33      3.72 o
 -15   1   4      100.31      104.85      1.45 o
 -13   1   4      427.51      414.50      3.07 o
 -11   1   4      289.04      241.40      2.16 o
  -9   1   4      262.46      287.32      2.15 o
  -7   1   4     3911.03     3812.48     19.92 o
  -5   1   4      689.53      682.54      4.24 o
  -3   1   4     4259.38     4536.94     25.79 o
  -1   1   4     1901.36     1969.25     12.61 o
   1   1   4      240.00      228.17      2.32 o
   3   1   4      425.32      413.25      3.35 o
   5   1   4     1762.48     1794.81     12.64 o
   7   1   4       79.99       87.23      1.46 o
   9   1   4        8.84       10.13      0.69 o
  11   1   4        3.83        3.24      0.71 o
  13   1   4       10.39        9.83      1.07 o
  15   1   4      150.94      117.92      3.16 o
  17   1   4        0.00       -1.45      1.45 o
  19   1   4        0.85       -0.20      1.81 o
  21   1   4        2.92        2.89      2.36 o
 -26   2   4        9.72        7.36      2.61 o
 -24   2   4       20.69       19.50      2.05 o
 -22   2   4       65.43       70.96      2.61 o
 -20   2   4       26.07       24.75      1.61 o
 -18   2   4       54.36       53.19      1.71 o
 -16   2   4      348.67      332.85      3.26 o
 -14   2   4        5.51        6.37      0.62 o
 -12   2   4       16.02       25.48      0.78 o
 -10   2   4      401.81      511.19      3.91 o
  -8   2   4        9.83        9.61      0.50 o
  -6   2   4      967.95      906.44      5.37 o
  -4   2   4      336.54      366.44      3.31 o
  -2   2   4     2227.84     2422.89     17.90 o
   0   2   4     1052.56     1139.69      8.26 o
   2   2   4       11.34       12.05      0.44 o
   4   2   4      126.46      130.65      1.62 o
   6   2   4      918.67      891.56      7.06 o
   8   2   4      400.70      403.65      4.01 o
  10   2   4        0.02       -0.51      0.51 o
  12   2   4        0.30        1.42      0.89 o
  14   2   4       44.67       33.16      2.03 o
  16   2   4        0.14       -0.28      1.25 o
  18   2   4        2.00       -0.04      1.83 o
  20   2   4       19.29       26.08      2.71 o
 -25   3   4        7.31        7.92      2.37 o
 -23   3   4        2.59        0.85      1.30 o
 -21   3   4        0.03       -1.10      1.10 o
 -19   3   4      148.53      142.01      3.01 o
 -17   3   4      262.47      252.59      3.08 o
 -15   3   4        4.49        4.53      0.63 o
 -13   3   4      155.33      148.54      1.90 o
 -11   3   4       26.37       46.86      1.10 o
  -9   3   4        0.68        1.75      0.39 o
  -7   3   4        6.41       18.47      0.64 o
  -5   3   4      988.13      843.24     90.02 o
  -3   3   4    10503.13     4008.60   1693.53 o
  -1   3   4      708.92      507.57     38.16 o
   1   3   4      150.84      176.57      2.14 o
   3   3   4      201.07      203.79      2.26 o
   5   3   4       18.92       11.71      0.56 o
   7   3   4     1814.62     1766.03     12.38 o
   9   3   4     1126.05     1116.85      9.24 o
  11   3   4     1845.16     1817.10     21.07 o
  13   3   4      259.23      265.64      5.59 o
  15   3   4      192.24      193.80      4.89 o
  17   3   4      169.93      180.72      4.99 o
  19   3   4       90.45       99.02      4.32 o
 -24   4   4        1.30        2.43      1.34 o
 -22   4   4        7.66        8.09      1.31 o
 -20   4   4        0.62        1.22      1.00 o
 -18   4   4        5.22        4.40      0.96 o
 -16   4   4      268.14      246.66      3.61 o
 -14   4   4      115.84      136.68      2.30 o
 -12   4   4      221.09      239.84      2.70 o
 -10   4   4      101.97       91.95      1.77 o
  -8   4   4      514.21      549.01      5.52 o
  -6   4   4        0.06        0.79      0.48 o
  -4   4   4      627.37      496.17     28.60 o
  -2   4   4      761.49      815.87      7.43 o
   0   4   4      868.79      954.94      9.05 o
   2   4   4      212.25      184.21      2.56 o
   4   4   4      301.94      319.55      3.16 o
   6   4   4       51.58       53.71      1.20 o
   8   4   4     2077.71     2038.56     16.12 o
  10   4   4      113.36      109.10      2.33 o
  12   4   4      671.00      707.66      9.60 o
  14   4   4       20.34       21.92      1.87 o
  16   4   4      151.02      164.70      6.06 o
  18   4   4        3.51        4.16      2.00 o
 -23   5   4        3.19        2.87      2.84 o
 -21   5   4        0.01       -1.96      2.12 o
 -19   5   4        6.72        6.98      1.94 o
 -17   5   4       62.12       50.59      2.69 o
 -15   5   4       21.47       20.50      1.14 o
 -13   5   4       68.93       68.69      2.20 o
 -11   5   4       34.23       29.18      2.85 o
  -9   5   4      294.92      306.55      4.61 o
  -7   5   4      138.50      119.99      2.47 o
  -5   5   4      256.50      259.74     17.09 o
  -3   5   4      121.28      109.64      1.86 o
  -1   5   4      139.19      146.58      2.09 o
   1   5   4       50.69       42.28      1.05 o
   3   5   4      341.77      325.85      3.84 o
   5   5   4        5.57        4.74      0.69 o
   7   5   4      914.88      916.83      9.39 o
   9   5   4       66.81       72.80      1.74 o
  11   5   4      111.65      113.57      2.59 o
  13   5   4       41.67       49.57      2.21 o
  15   5   4       10.69       16.23      1.62 o
  17   5   4        0.73       -0.50      1.15 o
 -22   6   4        0.12        0.14      2.45 o
 -20   6   4       11.94        8.74      2.40 o
 -18   6   4      119.88      111.54      6.02 o
 -16   6   4       11.15       14.30      1.66 o
 -14   6   4       12.12       12.96      2.29 o
 -12   6   4      231.09      234.20      5.86 o
 -10   6   4      194.37      207.34      5.70 o
  -8   6   4        0.96        3.25      0.84 o
  -6   6   4       12.06        8.93      1.08 o
  -4   6   4        9.20        9.76      1.77 o
  -2   6   4       38.93       46.42      2.32 o
   0   6   4       16.05       12.43      1.23 o
   2   6   4      353.72      329.08      6.41 o
   4   6   4        1.20       -0.82      0.82 o
   6   6   4       73.88       78.61      2.84 o
   8   6   4       14.73       14.59      1.72 o
  10   6   4       66.23       69.37      3.51 o
  12   6   4      150.00      143.96      4.60 o
  14   6   4        2.51        0.10      1.70 o
  16   6   4        0.01        4.52      2.32 o
 -19   7   4        2.05        0.80      2.04 o
 -17   7   4       28.45       30.63      3.59 o
 -15   7   4       40.10       39.62      3.39 o
 -13   7   4       63.57       67.73      3.52 o
 -11   7   4      221.84      208.34      5.85 o
  -9   7   4       38.03       34.29      2.02 o
  -7   7   4       93.97       93.67      4.68 o
  -5   7   4        2.57        1.09      0.90 o
  -3   7   4      107.85      109.68      4.95 o
  -1   7   4      170.61      152.35      5.72 o
   1   7   4      591.75      537.32     13.49 o
   3   7   4      153.49      129.23      3.53 o
   5   7   4       19.58       14.07      2.35 o
   7   7   4       91.06       82.92      2.98 o
   9   7   4       32.25       30.54      3.16 o
  11   7   4       38.04       39.45      4.11 o
  13   7   4        0.34        1.65      2.62 o
 -16   8   4       41.02       48.29      4.51 o
 -14   8   4        4.90        7.83      2.43 o
 -12   8   4       38.43       43.14      3.27 o
 -10   8   4        5.90        7.85      1.70 o
  -8   8   4      257.82      229.31      5.28 o
  -6   8   4        1.61        1.53      1.86 o
  -4   8   4       30.56       27.72      1.91 o
  -2   8   4        5.01        3.70      1.09 o
   0   8   4       75.37       67.67      2.66 o
   2   8   4       16.73       13.34      1.63 o
   4   8   4        0.00        1.43      1.30 o
   6   8   4       15.07       22.32      2.62 o
   8   8   4       16.25       19.94      2.96 o
  10   8   4       26.88       30.36      3.92 o
 -13   9   4       40.13       38.95      4.07 o
 -11   9   4        5.77        5.67      3.31 o
  -9   9   4       15.45       12.63      3.45 o
  -7   9   4       12.42       16.53      1.95 o
  -5   9   4        3.41        2.71      1.41 o
  -3   9   4       18.67       15.42      1.82 o
  -1   9   4       40.95       34.01      2.27 o
   1   9   4       42.61       42.34      2.49 o
   3   9   4       16.42       18.43      2.52 o
   5   9   4       14.72       15.26      2.73 o
   7   9   4        8.87        8.72      2.92 o
  -4  10   4        2.28        4.56      2.44 o
  -2  10   4       16.06       14.76      2.82 o
   0  10   4       50.24       54.69      6.08 o
 -27   1   5       11.56       10.11      2.90 o
 -25   1   5        1.87        1.38      1.14 o
 -23   1   5       14.61       12.79      1.67 o
 -21   1   5        1.01        0.44      0.72 o
 -19   1   5        9.88        9.59      0.86 o
 -17   1   5      437.58      449.14      4.41 o
 -15   1   5      323.33      323.90      3.09 o
 -13   1   5      679.23      710.61      5.12 o
 -11   1   5        9.82        9.86      0.71 o
  -9   1   5     1473.24     1528.08      8.78 o
  -7   1   5       22.53       23.55      0.57 o
  -5   1   5      730.62      695.44      4.43 o
  -3   1   5      616.23      628.49      4.19 o
  -1   1   5      105.67      142.18      1.51 o
   1   1   5       14.61       29.63      0.76 o
   3   1   5       45.82       29.33      0.87 o
   5   1   5       89.68      125.14      1.73 o
   7   1   5      351.88      341.48      3.49 o
   9   1   5       15.93       18.08      0.95 o
  11   1   5       24.90       19.05      1.34 o
  13   1   5      114.96      105.94      3.09 o
  15   1   5        0.04        0.12      1.11 o
  17   1   5        2.17        1.15      1.49 o
  19   1   5        8.48        8.85      2.35 o
 -26   2   5        0.01        0.12      1.81 o
 -24   2   5       42.13       41.78      2.51 o
 -22   2   5        7.69        3.72      1.27 o
 -20   2   5      183.47      198.58      3.66 o
 -18   2   5      128.60      122.69      2.41 o
 -16   2   5       16.27        5.71      0.64 o
 -14   2   5       29.96       35.17      0.95 o
 -12   2   5       17.00        8.98      0.65 o
 -10   2   5       72.60       80.27      1.17 o
  -8   2   5      420.28      464.93      3.32 o
  -6   2   5     2665.03     2738.61     17.90 o
  -4   2   5       13.55       12.03      0.63 o
  -2   2   5     2049.75     2232.82     14.34 o
   0   2   5      149.71       98.81      1.29 o
   2   2   5      300.23      325.46      2.72 o
   4   2   5      188.49      194.17      2.35 o
   6   2   5      726.53      655.77      5.84 o
   8   2   5      356.26      298.23      3.40 o
  10   2   5        4.69        3.64      0.88 o
  12   2   5       51.87       50.23      2.22 o
  14   2   5       19.38       17.86      1.88 o
  16   2   5        0.05       -0.90      1.55 o
  18   2   5       82.07       90.26      4.75 o
 -25   3   5       18.58       21.02      2.53 o
 -23   3   5        2.50        1.38      1.19 o
 -21   3   5       10.98        7.01      1.34 o
 -19   3   5       60.44       65.40      2.28 o
 -17   3   5       13.68       24.46      1.28 o
 -15   3   5        4.94        3.17      0.68 o
 -13   3   5       57.84       82.59      1.54 o
 -11   3   5       30.72       23.33      0.81 o
  -9   3   5       58.49       70.91      1.22 o
  -7   3   5      580.78      636.98      5.75 o
  -5   3   5     2391.52     1931.86    198.65 o
  -3   3   5        5.26        2.23      0.51 o
  -1   3   5      130.88      102.38      6.61 o
   1   3   5       15.07       17.03      0.75 o
   3   3   5        0.02        1.15      0.41 o
   5   3   5       25.46       23.85      0.90 o
   7   3   5      560.98      536.61      4.81 o
   9   3   5      107.60      113.82      2.29 o
  11   3   5        6.57        9.03      1.58 o
  13   3   5        5.19        6.13      1.52 o
  15   3   5        0.11        0.63      1.37 o
  17   3   5       10.29        9.18      2.00 o
  19   3   5       17.19       22.64      2.70 o
 -24   4   5        5.25        3.50      1.71 o
 -22   4   5       16.77       10.85      1.39 o
 -20   4   5        2.32        2.39      1.04 o
 -18   4   5      270.92      250.03      4.20 o
 -16   4   5       27.90       23.59      1.30 o
 -14   4   5        0.25       -0.38      0.60 o
 -12   4   5       11.72       11.44      0.99 o
 -10   4   5      432.73      444.52      6.33 o
  -8   4   5      609.38      566.75      8.38 o
  -6   4   5      243.81      199.87     10.06 o
  -4   4   5       17.75       13.78      1.09 o
  -2   4   5      836.38      732.25     62.37 o
   0   4   5        0.79        0.92      0.51 o
   2   4   5      169.40      151.22      2.20 o
   4   4   5      866.44      834.01      7.74 o
   6   4   5        0.91        1.69      0.76 o
   8   4   5        1.01       -0.70      0.70 o
  10   4   5      485.85      466.16      9.57 o
  12   4   5      141.65      143.66      3.78 o
  14   4   5       21.04       15.21      2.14 o
  16   4   5        3.11        6.31      1.98 o
  18   4   5        0.01       -1.84      1.84 o
 -23   5   5        5.23       10.47      3.08 o
 -21   5   5       21.43       21.32      1.57 o
 -19   5   5       23.64       21.66      1.55 o
 -17   5   5       92.74       74.58      2.31 o
 -15   5   5       78.42       82.57      1.87 o
 -13   5   5       78.75       72.32      2.07 o
 -11   5   5       74.22       61.42      3.57 o
  -9   5   5      618.66      628.72      7.56 o
  -7   5   5      171.83      146.11      7.34 o
  -5   5   5      375.62      389.78     19.50 o
  -3   5   5      247.74      261.14      3.17 o
  -1   5   5       37.90       47.14      1.38 o
   1   5   5        3.44        8.45      0.90 o
   3   5   5        0.18       -0.53      0.53 o
   5   5   5        1.23        1.43      0.75 o
   7   5   5      398.28      408.42      5.70 o
   9   5   5      144.21      143.10      3.22 o
  11   5   5       62.03       68.92      2.48 o
  13   5   5        2.02        3.06      1.31 o
  15   5   5       99.32      122.20      3.87 o
 -22   6   5        9.00       11.88      2.97 o
 -20   6   5       83.94       90.03      6.76 o
 -18   6   5      165.66      153.18      4.98 o
 -16   6   5      132.65      132.93      5.31 o
 -14   6   5      254.14      246.56      7.08 o
 -12   6   5        6.59        7.53      1.41 o
 -10   6   5      887.57      881.58     14.53 o
  -8   6   5       59.04       60.70      4.33 o
  -6   6   5       11.09        8.04      1.80 o
  -4   6   5      153.75      146.98      4.23 o
  -2   6   5       31.93       41.92      3.12 o
   0   6   5       49.20       30.78      2.99 o
   2   6   5        0.41        4.62      1.09 o
   4   6   5       34.29       23.35      1.53 o
   6   6   5      151.04      162.13      4.55 o
   8   6   5       20.59       16.91      2.85 o
  10   6   5       93.72       92.15      5.44 o
  12   6   5      107.79      105.78      6.01 o
  14   6   5       42.41       44.76      3.11 o
 -19   7   5        1.24        0.37      2.47 o
 -17   7   5       18.45       20.36      3.32 o
 -15   7   5       29.50       30.27      3.47 o
 -13   7   5       38.98       33.11      2.46 o
 -11   7   5        0.26       -1.09      1.09 o
  -9   7   5        4.45        4.55      1.20 o
  -7   7   5      123.69      120.46      5.38 o
  -5   7   5        6.07        4.60      2.00 o
  -3   7   5        9.00        5.22      2.20 o
  -1   7   5       39.67       33.30      5.39 o
   1   7   5       45.71       50.00      2.46 o
   3   7   5      115.72      116.04      3.87 o
   5   7   5       67.30       73.07      2.46 o
   7   7   5       61.08       54.74      4.78 o
   9   7   5      173.66      170.76      9.61 o
  11   7   5        9.40       12.83      3.14 o
  13   7   5        2.33        5.70      3.35 o
 -16   8   5        6.78        8.74      3.38 o
 -14   8   5        0.13        2.31      2.37 o
 -12   8   5       19.05       19.64      2.78 o
 -10   8   5        0.39        0.39      1.29 o
  -8   8   5       10.69        7.89      1.42 o
  -6   8   5       66.02       75.70      3.79 o
  -4   8   5        2.51        1.41      0.97 o
  -2   8   5        7.54        5.19      1.58 o
   0   8   5       68.56       67.72      2.55 o
   2   8   5      105.07       92.70      3.20 o
   4   8   5        0.05        0.89      1.33 o
   6   8   5        2.67        4.07      2.14 o
   8   8   5       76.78       73.03      5.41 o
  10   8   5        9.38        2.59      2.85 o
 -13   9   5        8.34        6.95      3.23 o
 -11   9   5       41.54       48.95      5.54 o
  -9   9   5       19.39       21.40      3.09 o
  -7   9   5       97.18      115.97      3.92 o
  -5   9   5      185.81      209.00      7.45 o
  -3   9   5       11.19       13.74      1.96 o
  -1   9   5       47.92       45.19      2.50 o
   1   9   5        0.25        2.42      1.50 o
   3   9   5       38.73       42.80      3.35 o
   5   9   5        5.56       10.84      3.14 o
 -26   0   6        2.40        3.81      1.68 o
 -24   0   6      290.09      331.54      7.95 o
 -22   0   6      294.15      304.35      5.72 o
 -20   0   6      752.09      743.29      9.67 o
 -18   0   6      740.96      697.15      8.86 o
 -16   0   6      368.59      384.57      5.13 o
 -14   0   6      667.65      756.02      6.87 o
 -12   0   6     1207.97     1304.93     10.31 o
 -10   0   6     1390.01     1600.01     13.51 o
  -8   0   6        4.91        1.73      0.57 o
  -6   0   6      362.57      386.07      4.71 o
  -4   0   6     3404.43     3972.05     35.95 o
  -2   0   6      469.81      558.38      6.61 o
   0   0   6      381.07      463.02      5.49 o
   2   0   6      137.41      178.69      2.96 o
   4   0   6       57.76       53.79      1.95 o
   6   0   6      387.33      387.81      5.96 o
   8   0   6      186.38      161.24      5.87 o
  10   0   6       67.17       56.42      3.99 o
  12   0   6      466.77      384.16     10.94 o
  14   0   6       33.81       34.52      4.82 o
  16   0   6      124.80      126.74     11.73 o
  18   0   6       17.04       11.45      6.14 o
 -27   1   6        3.58        2.02      2.28 o
 -25   1   6       22.88       23.16      2.60 o
 -23   1   6        6.30        4.89      1.49 o
 -21   1   6      199.86      206.61      3.51 o
 -19   1   6       48.16       51.89      1.57 o
 -17   1   6        1.71       -0.28      0.61 o
 -15   1   6        0.27        0.03      0.44 o
 -13   1   6      343.04      428.55      3.43 o
 -11   1   6      107.67      112.49      1.49 o
  -9   1   6       54.75       79.67      1.13 o
  -7   1   6       61.58       39.90      0.78 o
  -5   1   6      581.74      565.59      4.12 o
  -3   1   6     1170.09     1226.91      8.43 o
  -1   1   6      168.83      168.43      1.72 o
   1   1   6       10.64       12.11      0.64 o
   3   1   6       64.94       80.88      1.56 o
   5   1   6      397.46      423.27      4.87 o
   7   1   6        0.02        0.10      0.56 o
   9   1   6        7.16        6.62      0.96 o
  11   1   6      191.88      149.74      3.49 o
  13   1   6       12.38       11.07      1.51 o
  15   1   6        1.56       -0.97      1.27 o
  17   1   6       16.10       15.29      1.92 o
 -26   2   6        0.21        0.94      1.75 o
 -24   2   6       19.97       15.93      1.77 o
 -22   2   6       26.40       23.44      1.69 o
 -20   2   6      497.92      491.21      6.43 o
 -18   2   6       50.72       53.65      1.55 o
 -16   2   6        9.59        5.01      0.70 o
 -14   2   6        0.74        0.26      0.52 o
 -12   2   6      178.11      159.49      1.98 o
 -10   2   6       66.15       70.54      1.16 o
  -8   2   6       67.23       62.40      1.00 o
  -6   2   6      235.17      335.95      3.47 o
  -4   2   6      269.52      333.59      3.03 o
  -2   2   6       78.40      109.62      1.60 o
   0   2   6      110.98      118.32      1.90 o
   2   2   6      359.45      319.96      2.81 o
   4   2   6      410.53      411.79      4.48 o
   6   2   6       39.80       36.17      1.24 o
   8   2   6      302.81      291.34      4.17 o
  10   2   6        9.97       12.54      1.30 o
  12   2   6       82.87       72.35      2.99 o
  14   2   6       14.83       16.38      2.17 o
  16   2   6        1.03        1.07      1.64 o
  18   2   6       30.41       31.02      4.15 o
 -25   3   6        1.31        2.39      1.58 o
 -23   3   6       35.97       33.29      2.17 o
 -21   3   6       11.61       13.82      1.49 o
 -19   3   6      159.17      153.86      3.18 o
 -17   3   6      378.78      353.57      5.30 o
 -15   3   6      191.09      197.78      2.70 o
 -13   3   6      205.64      218.52      2.54 o
 -11   3   6       17.82       14.64      0.69 o
  -9   3   6     2541.88     2555.13     19.59 o
  -7   3   6      397.76      475.02      5.10 o
  -5   3   6      366.53      406.76      4.54 o
  -3   3   6      441.01      499.33      5.17 o
  -1   3   6       64.71       46.28      1.50 o
   1   3   6      339.83      333.02      3.51 o
   3   3   6      161.91      162.40      2.16 o
   5   3   6     5118.83     5021.59     35.24 o
   7   3   6        1.13        1.93      0.70 o
   9   3   6      221.11      212.32      4.33 o
  11   3   6      153.69      154.52      4.66 o
  13   3   6        3.24        4.09      1.47 o
  15   3   6       22.83       29.32      2.43 o
  17   3   6        6.75        6.00      1.96 o
 -24   4   6        0.03        0.71      1.79 o
 -22   4   6       41.27       41.72      3.25 o
 -20   4   6       51.48       45.58      2.38 o
 -18   4   6       62.05       54.12      2.09 o
 -16   4   6       41.70       45.74      1.56 o
 -14   4   6      215.35      218.16      3.08 o
 -12   4   6        0.27       -0.42      0.62 o
 -10   4   6      882.61      933.55      8.80 o
  -8   4   6       47.65       46.47      1.53 o
  -6   4   6      956.00      880.89     61.20 o
  -4   4   6       46.06       35.99      1.94 o
  -2   4   6       31.00       29.56      2.22 o
   0   4   6       15.38       21.01      0.87 o
   2   4   6       27.12       20.88      1.02 o
   4   4   6     1131.50     1128.63     10.21 o
   6   4   6       13.55       13.15      1.15 o
   8   4   6      125.26      123.09      2.90 o
  10   4   6       16.50       12.33      1.52 o
  12   4   6        1.84        2.60      1.38 o
  14   4   6        2.99        3.64      1.57 o
  16   4   6        1.96        1.99      1.67 o
 -23   5   6        0.88       -1.33      1.34 o
 -21   5   6       29.09       40.78      2.27 o
 -19   5   6        2.05        2.08      1.10 o
 -17   5   6      100.72      102.28      2.63 o
 -15   5   6       14.57       11.72      1.18 o
 -13   5   6       57.93       54.67      1.95 o
 -11   5   6       74.04       73.48      2.43 o
  -9   5   6      236.38      224.96      5.69 o
  -7   5   6      354.63      332.24     23.35 o
  -5   5   6      751.67      699.43     49.44 o
  -3   5   6      224.22      237.68      3.54 o
  -1   5   6       27.25       19.67      1.98 o
   1   5   6       61.56       50.64      1.28 o
   3   5   6        0.90        0.39      0.71 o
   5   5   6        3.74        4.83      0.95 o
   7   5   6        4.92        1.56      1.11 o
   9   5   6      103.70      120.48      3.69 o
  11   5   6       21.32       21.40      1.57 o
  13   5   6       25.80       30.17      2.55 o
  15   5   6        0.31        0.87      1.74 o
 -22   6   6        5.34        4.75      2.43 o
 -20   6   6        7.42        8.02      1.76 o
 -18   6   6       17.60       20.62      3.28 o
 -16   6   6       57.47       64.84      5.52 o
 -14   6   6        0.02       -0.10      0.78 o
 -12   6   6        3.44        1.97      0.75 o
 -10   6   6      244.84      239.05      6.45 o
  -8   6   6       32.33       27.84      3.30 o
  -6   6   6       22.49       17.43      2.13 o
  -4   6   6      339.64      330.10      5.17 o
  -2   6   6       14.53        7.20      1.29 o
   0   6   6       60.13       64.96      2.17 o
   2   6   6        0.01       -0.13      0.58 o
   4   6   6        7.26        7.90      0.94 o
   6   6   6       15.66       12.11      1.27 o
   8   6   6        1.90        1.38      1.16 o
  10   6   6        4.14        4.04      1.31 o
  12   6   6       12.18       13.60      2.15 o
 -19   7   6       36.26       28.31      4.43 o
 -17   7   6       94.33       91.51     11.74 o
 -15   7   6      125.66      126.03      9.96 o
 -13   7   6        1.48        2.25      1.49 o
 -11   7   6       16.91       14.55      2.34 o
  -9   7   6        0.04        0.76      0.92 o
  -7   7   6       15.60       15.07      2.80 o
  -5   7   6       92.48       79.93      4.74 o
  -3   7   6      131.80      110.51      6.12 o
  -1   7   6       15.25       10.93      2.06 o
   1   7   6       23.87       29.41      1.60 o
   3   7   6       29.87       26.30      1.57 o
   5   7   6        0.19        0.18      1.36 o
   7   7   6       16.49       23.60      3.19 o
   9   7   6        2.84        4.27      2.51 o
  11   7   6        9.12       10.30      3.69 o
 -16   8   6        9.04       13.64      3.67 o
 -14   8   6        0.07        1.43      2.78 o
 -12   8   6        1.78       -1.14      1.56 o
 -10   8   6       17.18       16.88      1.80 o
  -8   8   6       11.03       11.90      1.48 o
  -6   8   6       24.55       23.41      2.19 o
  -4   8   6        0.19       -0.60      2.13 o
  -2   8   6        2.52        0.95      2.31 o
   0   8   6       10.64        4.53      1.12 o
   2   8   6        7.12        4.97      1.40 o
   4   8   6        6.50        7.18      1.49 o
   6   8   6        0.63        2.23      3.86 o
   8   8   6       44.46       48.12      5.55 o
 -11   9   6        0.80        0.36      2.56 o
  -9   9   6        0.07        0.50      1.51 o
  -7   9   6        2.88        4.30      1.47 o
  -5   9   6        0.02       -0.09      1.14 o
  -3   9   6        9.27        8.17      1.32 o
  -1   9   6        0.30        1.91      1.24 o
   1   9   6        0.11        0.84      1.39 o
   3   9   6        1.90        4.84      2.48 o
 -27   1   7        4.97        4.28      2.36 o
 -25   1   7        0.72        1.72      1.44 o
 -23   1   7        3.71        1.57      1.16 o
 -21   1   7      148.41      137.95      3.07 o
 -19   1   7       14.28       15.67      1.15 o
 -17   1   7        9.16        6.18      0.78 o
 -15   1   7       42.68       48.39      1.16 o
 -13   1   7        0.17        0.02      0.46 o
 -11   1   7      791.05      767.36      5.79 o
  -9   1   7      243.82      273.59      2.56 o
  -7   1   7      246.37      331.74      2.84 o
  -5   1   7      761.21      744.01      5.28 o
  -3   1   7      830.30      938.17      6.55 o
  -1   1   7      148.04      180.66      1.97 o
   1   1   7      358.32      359.29      3.12 o
   3   1   7      123.64      133.97      2.16 o
   5   1   7     1182.77     1119.08     10.27 o
   7   1   7        2.16        1.18      0.74 o
   9   1   7        1.81        2.01      0.95 o
  11   1   7      161.81      150.06      3.46 o
  13   1   7       67.54       67.49      4.98 o
  15   1   7        0.01       -1.03      1.03 o
  17   1   7        3.21       -1.37      2.89 o
 -26   2   7        8.57       10.44      2.11 o
 -24   2   7       14.51       13.25      1.78 o
 -22   2   7        7.91        9.15      1.33 o
 -20   2   7        4.40        3.28      1.02 o
 -18   2   7       21.12       29.25      1.41 o
 -16   2   7       21.55       23.81      1.16 o
 -14   2   7       27.73       28.70      1.02 o
 -12   2   7        7.49       10.02      0.80 o
 -10   2   7      285.33      298.13      2.76 o
  -8   2   7       17.29       14.03      0.71 o
  -6   2   7       66.43       58.23      1.10 o
  -4   2   7     1707.06     1812.21     12.80 o
  -2   2   7      388.42      346.19      3.23 o
   0   2   7      516.36      514.63      4.58 o
   2   2   7      392.93      386.11      3.49 o
   4   2   7      905.43      851.45      7.47 o
   6   2   7      272.20      272.75      4.00 o
   8   2   7        9.01        8.79      1.15 o
  10   2   7        3.25        6.50      1.35 o
  12   2   7       37.81       40.71      2.34 o
  14   2   7        0.63        3.20      1.67 o
  16   2   7       11.79       11.26      2.57 o
 -25   3   7        0.01       -1.21      1.55 o
 -23   3   7       50.07       56.42      2.85 o
 -21   3   7        0.01       -0.08      1.23 o
 -19   3   7        0.27        0.83      1.11 o
 -17   3   7        0.20       -0.45      0.84 o
 -15   3   7        0.09       -0.27      0.65 o
 -13   3   7       16.40       13.72      0.85 o
 -11   3   7        9.53        9.50      0.88 o
  -9   3   7      254.50      227.30      3.63 o
  -7   3   7      629.87      631.64      5.43 o
  -5   3   7      350.18      346.98      3.50 o
  -3   3   7      524.07      538.90      5.52 o
  -1   3   7      244.16      247.29      3.20 o
   1   3   7      729.93      705.17      6.38 o
   3   3   7      605.34      613.64      5.77 o
   5   3   7      541.89      496.96      5.57 o
   7   3   7        1.01       -0.27      0.90 o
   9   3   7        5.02        6.25      1.51 o
  11   3   7        1.22        4.02      1.48 o
  13   3   7       29.06       30.91      2.63 o
  15   3   7       82.11       97.90      4.39 o
 -24   4   7       16.35       17.67      2.54 o
 -22   4   7      101.85      104.03      3.43 o
 -20   4   7       15.72       20.61      1.72 o
 -18   4   7        1.06        2.38      1.15 o
 -16   4   7        8.38        6.31      0.97 o
 -14   4   7       70.01       70.20      2.01 o
 -12   4   7      305.12      317.39      5.12 o
 -10   4   7      366.92      346.36      5.32 o
  -8   4   7        4.95        5.17      0.70 o
  -6   4   7      660.32      685.56      7.44 o
  -4   4   7      191.07      185.07      3.08 o
  -2   4   7      273.85      243.86      3.79 o
   0   4   7      163.80      155.85      3.35 o
   2   4   7       48.47       53.66      1.64 o
   4   4   7       32.26       31.52      1.68 o
   6   4   7      233.65      234.06      4.71 o
   8   4   7       93.87       92.15      2.52 o
  10   4   7       16.17       12.42      1.64 o
  12   4   7       57.29       64.30      3.00 o
  14   4   7        8.46       14.94      2.06 o
 -23   5   7       15.23       18.59      2.49 o
 -21   5   7       31.02       22.61      2.90 o
 -19   5   7       93.06      100.93      3.55 o
 -17   5   7        3.74        4.30      1.28 o
 -15   5   7        8.58        6.08      1.23 o
 -13   5   7       20.00       24.59      1.51 o
 -11   5   7      379.49      373.47      7.55 o
  -9   5   7      243.23      228.76      4.11 o
  -7   5   7       41.39       33.63      3.05 o
  -5   5   7      153.18      145.75     11.33 o
  -3   5   7      303.29      271.59      4.47 o
  -1   5   7       83.71       63.80      2.29 o
   1   5   7        0.14       -0.21      0.65 o
   3   5   7       69.96       63.15      2.03 o
   5   5   7       78.69       80.34      2.77 o
   7   5   7        7.38        6.27      1.70 o
   9   5   7       71.91       75.78      3.99 o
  11   5   7        1.57        0.63      1.86 o
  13   5   7        9.90       13.96      2.08 o
 -22   6   7       14.24       14.80      4.28 o
 -20   6   7       12.28       12.05      1.45 o
 -18   6   7        0.40        1.47      1.18 o
 -16   6   7        2.38        0.20      1.14 o
 -14   6   7        4.14        6.72      1.49 o
 -12   6   7       86.45       96.34      2.64 o
 -10   6   7      379.78      368.78      8.20 o
  -8   6   7      358.78      339.34     27.61 o
  -6   6   7       27.36       25.48      2.28 o
  -4   6   7       39.81       33.62      1.80 o
  -2   6   7      380.15      343.26      5.85 o
   0   6   7        0.97        1.74      0.78 o
   2   6   7       32.93       34.27      1.58 o
   4   6   7       31.19       35.75      2.69 o
   6   6   7        0.04        0.13      1.16 o
   8   6   7      318.00      344.84      7.95 o
  10   6   7       53.03       65.55      3.20 o
  12   6   7        6.24        8.29      4.03 o
 -19   7   7       35.66       26.49      6.54 o
 -17   7   7        1.63       -0.82      3.58 o
 -15   7   7      118.57      101.03     15.07 o
 -13   7   7        3.49        3.96      1.74 o
 -11   7   7       37.15       30.64      2.23 o
  -9   7   7       22.17       23.43      1.97 o
  -7   7   7       42.94       23.84      5.21 o
  -5   7   7      134.24      128.97      6.88 o
  -3   7   7       35.72       30.68      2.96 o
  -1   7   7       56.06       50.06      4.56 o
   1   7   7        1.86        2.01      1.09 o
   3   7   7        0.02       -0.01      1.32 o
   5   7   7       50.25       56.11      4.16 o
   7   7   7        0.51        3.97      2.75 o
   9   7   7       91.81       87.11      6.60 o
 -16   8   7        0.58        3.05      2.86 o
 -14   8   7       41.28       36.67      4.31 o
 -12   8   7        6.47        4.03      1.59 o
 -10   8   7       15.37       16.60      1.76 o
  -8   8   7        6.53        9.19      1.22 o
  -6   8   7        2.70        2.11      2.73 o
  -4   8   7       11.27        9.22      3.41 o
  -2   8   7        3.56        2.24      3.15 o
   0   8   7        2.79        2.03      1.12 o
   2   8   7        0.19        0.58      1.38 o
   4   8   7       39.29       45.34      3.94 o
   6   8   7        1.13        0.84      3.43 o
  -9   9   7       63.33       62.74      3.40 o
  -7   9   7       14.44       14.33      2.70 o
  -5   9   7       20.07       25.81      4.99 o
  -3   9   7       47.06       70.34      7.00 o
  -1   9   7       92.51      100.75      3.69 o
 -26   0   8      108.99      107.13     12.30 o
 -24   0   8       50.31       38.94      4.90 o
 -22   0   8      221.84      200.41      7.53 o
 -20   0   8        3.61        2.68      1.47 o
 -18   0   8        8.16        5.81      1.54 o
 -16   0   8       26.44       30.50      2.01 o
 -14   0   8      105.81      116.80      2.54 o
 -12   0   8       15.28       19.16      1.76 o
 -10   0   8       48.38       72.44      2.02 o
  -8   0   8       30.83       29.41      1.40 o
  -6   0   8     1255.21     1359.48     13.81 o
  -4   0   8       57.07       38.01      1.49 o
  -2   0   8        4.68        8.97      1.32 o
   0   0   8      158.71      191.80      3.59 o
   2   0   8      712.72      716.69     15.02 o
   4   0   8       11.80       21.56      5.09 o
   6   0   8      422.26      362.76     11.89 o
   8   0   8       16.46       12.84      3.01 o
  10   0   8        0.02        0.16      2.39 o
  12   0   8        3.05        7.02      4.40 o
  14   0   8        8.60        8.16      4.91 o
 -27   1   8       49.15       57.80      2.99 o
 -25   1   8        0.14        1.48      1.29 o
 -23   1   8       16.13       14.63      1.50 o
 -21   1   8        1.84        2.89      1.02 o
 -19   1   8       65.22       59.46      1.88 o
 -17   1   8       10.64       12.03      1.04 o
 -15   1   8       55.03       49.97      1.27 o
 -13   1   8       38.16       45.86      1.17 o
 -11   1   8        1.01       -0.10      0.42 o
  -9   1   8      458.28      447.76      3.76 o
  -7   1   8       99.32       86.20      1.34 o
  -5   1   8     1539.40     1718.70     11.82 o
  -3   1   8        2.41        1.68      0.44 o
  -1   1   8      178.22      183.93      2.29 o
   1   1   8      190.73      212.70      2.49 o
   3   1   8      995.57     1015.01     11.61 o
   5   1   8      621.88      591.76      7.59 o
   7   1   8       60.45       57.15      2.09 o
   9   1   8        0.01        0.52      1.66 o
  11   1   8       45.07       41.34      4.06 o
  13   1   8        5.37       10.70      2.87 o
  15   1   8        9.06        7.17      3.48 o
 -26   2   8       10.76       11.19      2.79 o
 -24   2   8        0.78        0.98      1.80 o
 -22   2   8        1.82        2.49      1.56 o
 -20   2   8      114.33      100.46      2.63 o
 -18   2   8        1.68        1.35      0.83 o
 -16   2   8       10.10        8.18      0.95 o
 -14   2   8       22.35       20.05      1.04 o
 -12   2   8      811.05      838.76      6.52 o
 -10   2   8      292.66      311.01      2.91 o
  -8   2   8        9.80       11.58      0.72 o
  -6   2   8        0.18        1.29      0.45 o
  -4   2   8       18.28       28.42      0.91 o
  -2   2   8       57.53       59.59      1.22 o
   0   2   8        1.12        0.97      0.60 o
   2   2   8      240.57      250.34      3.06 o
   4   2   8      464.57      487.97      5.23 o
   6   2   8        9.70        9.15      1.18 o
   8   2   8        1.11        1.01      1.04 o
  10   2   8        6.93        4.25      1.33 o
  12   2   8        0.02        0.77      1.35 o
  14   2   8        1.28        0.82      1.37 o
 -25   3   8        1.94        0.87      1.56 o
 -23   3   8        8.79        5.90      1.50 o
 -21   3   8      258.20      251.37      4.56 o
 -19   3   8       99.34      102.23      2.88 o
 -17   3   8      122.26      120.82      2.77 o
 -15   3   8       31.26       29.28      1.22 o
 -13   3   8      915.56      941.23      7.69 o
 -11   3   8      162.26      174.26      2.62 o
  -9   3   8      103.66       95.23      2.28 o
  -7   3   8       15.09       20.59      0.97 o
  -5   3   8      145.72      150.98      2.23 o
  -3   3   8      178.00      189.03      2.89 o
  -1   3   8      331.46      283.74      4.00 o
   1   3   8      765.29      750.55      8.32 o
   3   3   8       22.94       26.64      1.17 o
   5   3   8        9.22       12.42      1.47 o
   7   3   8        0.44        0.47      1.11 o
   9   3   8      215.65      210.85      6.76 o
  11   3   8       70.13       80.26      3.72 o
  13   3   8       89.38      100.23      4.36 o
 -24   4   8       25.57       27.14      2.50 o
 -22   4   8       10.92       10.48      1.64 o
 -20   4   8      222.21      232.13      4.70 o
 -18   4   8       16.05       16.01      1.35 o
 -16   4   8       78.71       84.20      2.83 o
 -14   4   8       70.62       73.30      3.05 o
 -12   4   8      727.40      773.75     12.23 o
 -10   4   8      110.47       97.65      3.42 o
  -8   4   8      132.34      139.96      2.93 o
  -6   4   8       37.95       44.66      1.41 o
  -4   4   8        4.26        3.97      0.78 o
  -2   4   8       86.23       65.26      2.25 o
   0   4   8       23.99       19.12      1.34 o
   2   4   8       54.73       48.20      1.95 o
   4   4   8      164.03      157.02      3.80 o
   6   4   8       97.99      103.89      3.82 o
   8   4   8       51.87       55.18      2.63 o
  10   4   8      129.47      141.10      6.05 o
  12   4   8      110.52      124.97      4.14 o
 -23   5   8        1.59       -0.60      1.75 o
 -21   5   8        0.25        1.10      1.34 o
 -19   5   8       25.53       25.17      2.33 o
 -17   5   8       24.19       22.26      2.50 o
 -15   5   8        3.01        1.40      1.18 o
 -13   5   8       44.46       40.73      2.09 o
 -11   5   8       21.80       18.40      1.34 o
  -9   5   8       54.98       46.49      1.66 o
  -7   5   8        0.74        1.93      0.87 o
  -5   5   8        0.01        0.72      1.08 o
  -3   5   8        0.23        1.13      0.82 o
  -1   5   8       63.87       66.88      2.06 o
   1   5   8       71.00       64.82      2.62 o
   3   5   8        9.77        9.77      1.40 o
   5   5   8       89.59       92.59      4.73 o
   7   5   8       23.02       21.54      2.27 o
   9   5   8        0.60        0.73      1.51 o
  11   5   8       33.66       37.86      3.07 o
 -20   6   8        2.47        3.82      1.64 o
 -18   6   8        0.86        1.59      1.44 o
 -16   6   8       63.96       72.35      3.88 o
 -14   6   8        0.95        2.12      1.07 o
 -12   6   8        1.01       -0.60      0.94 o
 -10   6   8        0.02       -0.79      0.79 o
  -8   6   8      138.39      121.23      4.19 o
  -6   6   8       66.32       69.36      3.12 o
  -4   6   8        4.44        3.09      1.41 o
  -2   6   8       14.92       12.31      1.66 o
   0   6   8       37.74       34.40      1.57 o
   2   6   8       18.63       15.89      1.58 o
   4   6   8        5.74        9.16      1.58 o
   6   6   8       22.46       28.10      2.77 o
   8   6   8       28.57       38.00      3.46 o
  10   6   8       23.87       21.31      4.47 o
 -19   7   8        8.94        9.65      3.75 o
 -17   7   8        7.61        7.75      3.07 o
 -15   7   8        1.97        2.60      2.52 o
 -13   7   8        1.71        0.32      1.43 o
 -11   7   8       15.88       11.32      1.85 o
  -9   7   8        6.59       10.99      0.99 o
  -7   7   8       84.93       67.65      2.95 o
  -5   7   8       80.28       91.97      2.92 o
  -3   7   8       19.91       16.33      1.54 o
  -1   7   8        0.38        2.75      0.96 o
   1   7   8        0.23       -0.19      1.06 o
   3   7   8       11.61        6.76      1.13 o
   5   7   8       37.03       50.90      3.95 o
   7   7   8        7.16        5.79      1.50 o
 -14   8   8       21.33       18.26      3.88 o
 -12   8   8        5.64        5.70      1.73 o
 -10   8   8       50.28       57.92      2.84 o
  -8   8   8       15.32       19.51      4.05 o
  -6   8   8        0.05       -2.94      2.94 o
  -4   8   8       48.43       31.09      4.78 o
  -2   8   8       17.26       10.74      4.71 o
   0   8   8        4.06        2.31      1.21 o
   2   8   8        1.60        2.36      1.51 o
 -27   1   9       32.18       31.29      6.06 o
 -25   1   9        9.94       -3.03      3.03 o
 -23   1   9        0.41        0.18      1.63 o
 -21   1   9       34.71       36.54      2.22 o
 -19   1   9        2.51        2.50      1.05 o
 -17   1   9        2.38        0.96      0.97 o
 -15   1   9       60.57       64.44      2.10 o
 -13   1   9       59.03       69.96      1.88 o
 -11   1   9        1.41        3.01      0.72 o
  -9   1   9      241.38      235.97      3.07 o
  -7   1   9      223.29      262.93      4.00 o
  -5   1   9       18.06       24.26      1.13 o
  -3   1   9       40.38       35.65      1.28 o
  -1   1   9       47.36       45.02      1.57 o
   1   1   9      462.37      443.90      5.95 o
   3   1   9        7.01       14.24      2.41 o
   5   1   9       55.98       44.02      3.18 o
   7   1   9      142.87      123.18      5.00 o
   9   1   9       43.83       37.36      3.84 o
  11   1   9        6.55        6.50      2.59 o
  13   1   9        3.78        8.65      3.67 o
 -26   2   9        0.43        0.73      1.69 o
 -24   2   9       15.73       20.79      2.16 o
 -22   2   9        3.32        5.51      1.36 o
 -20   2   9       62.03       61.07      2.29 o
 -18   2   9        3.58        3.47      0.98 o
 -16   2   9       24.79       28.69      1.41 o
 -14   2   9       60.90       59.13      1.52 o
 -12   2   9      248.04      253.31      3.01 o
 -10   2   9      307.78      303.21      3.45 o
  -8   2   9      391.73      379.79      4.01 o
  -6   2   9       94.07       96.51      1.84 o
  -4   2   9       48.54       54.26      1.44 o
  -2   2   9      496.20      477.08      5.16 o
   0   2   9      137.07      132.42      2.65 o
   2   2   9      362.12      355.45      4.84 o
   4   2   9      155.30      152.10      3.35 o
   6   2   9       27.22       26.68      1.67 o
   8   2   9       27.98       29.43      2.07 o
  10   2   9       10.29       11.01      2.30 o
  12   2   9       61.03       74.51      3.08 o
 -25   3   9        0.41        0.83      2.03 o
 -23   3   9       59.01       57.22      3.48 o
 -21   3   9       13.86       11.49      1.77 o
 -19   3   9        7.62        7.95      1.39 o
 -17   3   9        6.66        7.21      1.11 o
 -15   3   9       10.50        6.29      0.87 o
 -13   3   9       45.84       48.21      2.27 o
 -11   3   9       73.74       67.26      1.86 o
  -9   3   9      222.39      233.25      3.37 o
  -7   3   9      269.11      263.55      3.76 o
  -5   3   9       19.04       21.21      1.26 o
  -3   3   9      253.49      265.19      4.09 o
  -1   3   9      357.61      324.19      4.93 o
   1   3   9       44.40       44.35      1.89 o
   3   3   9        3.84        2.51      0.91 o
   5   3   9        0.72        1.40      0.98 o
   7   3   9       15.56       17.58      1.83 o
   9   3   9       54.46       56.96      3.09 o
  11   3   9       30.94       43.39      3.13 o
 -24   4   9        8.54       11.85      1.92 o
 -22   4   9       17.17       14.57      1.80 o
 -20   4   9       22.73       21.01      2.49 o
 -18   4   9       18.31       18.62      1.81 o
 -16   4   9        0.18        0.03      1.10 o
 -14   4   9       97.63       95.89      2.86 o
 -12   4   9        0.66        1.24      0.88 o
 -10   4   9        7.99        7.11      1.11 o
  -8   4   9       71.61       68.83      2.01 o
  -6   4   9      139.39      134.59      4.88 o
  -4   4   9      338.08      329.07      7.57 o
  -2   4   9        0.59       -0.22      0.93 o
   0   4   9       87.48       78.55      4.59 o
   2   4   9      168.42      173.98      8.02 o
   4   4   9        4.07        6.18      1.61 o
   6   4   9        9.62        8.63      2.29 o
   8   4   9       13.15       10.66      2.09 o
  10   4   9       48.37       44.42      2.74 o
 -23   5   9       27.62       25.03      2.98 o
 -21   5   9        0.01        5.41      2.15 o
 -19   5   9       11.58       13.62      2.07 o
 -17   5   9        9.97        8.30      1.79 o
 -15   5   9       26.57       26.83      1.99 o
 -13   5   9       42.27       38.73      2.10 o
 -11   5   9        0.73        1.28      0.85 o
  -9   5   9       56.52       57.46      1.74 o
  -7   5   9       46.41       37.96      1.53 o
  -5   5   9       77.56       67.59      3.06 o
  -3   5   9       39.27       24.41      1.47 o
  -1   5   9        3.26        2.86      1.03 o
   1   5   9       80.63       81.22      4.51 o
   3   5   9        0.25       -1.16      1.18 o
   5   5   9      123.94      134.93      7.90 o
   7   5   9       11.87       11.78      2.14 o
   9   5   9        0.75       -1.79      1.79 o
 -20   6   9       16.68       16.59      2.81 o
 -18   6   9        8.93       14.80      2.55 o
 -16   6   9       21.70       19.00      2.42 o
 -14   6   9       28.93       28.13      2.43 o
 -12   6   9       36.82       43.07      2.21 o
 -10   6   9       19.13       14.03      1.89 o
  -8   6   9      101.41       92.18      4.01 o
  -6   6   9      226.69      216.92      8.73 o
  -4   6   9        0.00       -0.96      0.96 o
  -2   6   9       16.50       15.75      1.49 o
   0   6   9       16.24       23.42      1.77 o
   2   6   9       84.49       80.21      3.12 o
   4   6   9      162.91      193.11     10.15 o
   6   6   9      135.00      154.64     10.52 o
 -17   7   9        3.02        3.68      1.46 o
 -15   7   9       16.27       13.39      1.81 o
 -13   7   9        0.00        0.44      0.96 o
 -11   7   9        0.09       -0.98      0.98 o
  -9   7   9      112.79      116.28      7.90 o
  -7   7   9       53.69       57.52      4.27 o
  -5   7   9       15.34       12.04      2.41 o
  -3   7   9        2.92        0.10      1.42 o
  -1   7   9       10.18       13.81      1.28 o
   1   7   9        2.99        3.70      1.18 o
   3   7   9       26.57       27.60      2.11 o
 -12   8   9        2.60        2.35      1.51 o
 -10   8   9       18.60       23.39      4.79 o
  -8   8   9       72.35       66.42      7.07 o
  -6   8   9        0.46        3.96      3.82 o
  -4   8   9        1.06        1.11      5.31 o
  -2   8   9       18.97       28.18      2.58 o
 -26   0  10        0.03        3.77      5.65 o
 -24   0  10        1.86        3.11      4.74 o
 -22   0  10      193.48      210.19     10.31 o
 -20   0  10        0.88       -2.53      2.53 o
 -18   0  10       60.32       65.92      6.30 o
 -16   0  10       94.43      103.79      3.98 o
 -14   0  10      666.70      718.69     13.30 o
 -12   0  10      288.59      314.29     10.62 o
 -10   0  10       44.05       57.05      3.08 o
  -8   0  10       16.30       12.63      3.62 o
  -6   0  10      247.94      251.57     16.37 o
  -4   0  10        7.40        8.07      2.35 o
  -2   0  10       67.55       49.45      3.44 o
   0   0  10        2.35        4.02      3.93 o
   2   0  10     2606.85     2529.99     56.32 o
   4   0  10       48.47       60.00      5.26 o
   6   0  10        1.93       -2.27      2.27 o
   8   0  10        2.31       -1.57      2.57 o
  10   0  10        0.84        0.57      3.45 o
 -25   1  10        1.38        1.41      3.61 o
 -23   1  10       63.52       55.23      5.17 o
 -21   1  10        7.32       10.34      2.81 o
 -19   1  10        0.10        1.37      1.34 o
 -17   1  10        3.35        4.46      1.23 o
 -15   1  10      130.58      143.02      3.53 o
 -13   1  10       31.64       27.82      1.57 o
 -11   1  10      152.72      164.34      3.00 o
  -9   1  10        2.85        1.43      0.82 o
  -7   1  10       18.43       18.48      1.79 o
  -5   1  10       54.27       51.48      1.92 o
  -3   1  10        3.13        1.20      0.89 o
  -1   1  10        3.03        4.64      1.09 o
   1   1  10      270.01      266.41      6.90 o
   3   1  10      198.42      196.98      8.10 o
   5   1  10       87.92       83.80      5.00 o
   7   1  10        0.08       -0.67      2.41 o
   9   1  10        0.30        1.75      2.31 o
  11   1  10        0.00        0.26      2.83 o
 -26   2  10       20.25       25.47      2.38 o
 -24   2  10        3.34        0.88      1.32 o
 -22   2  10        9.18       11.09      1.59 o
 -20   2  10        5.99        4.71      1.28 o
 -18   2  10        0.80       -0.83      0.83 o
 -16   2  10       57.24       58.59      2.38 o
 -14   2  10        4.17        3.61      0.81 o
 -12   2  10      248.76      243.77      3.79 o
 -10   2  10       84.38       84.48      2.12 o
  -8   2  10       42.02       41.29      1.67 o
  -6   2  10       91.12       96.16      1.85 o
  -4   2  10        0.83       -0.53      0.61 o
  -2   2  10       23.12       23.44      1.14 o
   0   2  10        5.88        5.92      0.87 o
   2   2  10       96.05       90.65      2.31 o
   4   2  10        0.62        0.12      1.01 o
   6   2  10        2.70        2.42      1.97 o
   8   2  10        7.48        3.69      2.21 o
  10   2  10        7.46        8.89      2.83 o
 -25   3  10        7.32        3.21      2.12 o
 -23   3  10       22.94       13.95      2.19 o
 -21   3  10        2.21        0.23      2.09 o
 -19   3  10        3.23        1.96      1.32 o
 -17   3  10        0.14       -0.16      0.86 o
 -15   3  10       19.16       13.58      1.67 o
 -13   3  10      830.82      852.77      9.49 o
 -11   3  10       95.98      103.49      2.55 o
  -9   3  10      198.60      195.26      3.91 o
  -7   3  10      626.74      634.30      7.83 o
  -5   3  10      229.58      210.04      5.46 o
  -3   3  10       39.71       38.00      1.87 o
  -1   3  10       13.44       11.35      1.58 o
   1   3  10        0.48        2.43      1.38 o
   3   3  10      183.30      194.55      5.52 o
   5   3  10       15.90       17.37      1.58 o
   7   3  10       40.84       49.04      2.44 o
   9   3  10       29.91       36.89      2.29 o
 -24   4  10        4.70        3.48      1.77 o
 -22   4  10        0.40        1.70      1.36 o
 -20   4  10        0.35        0.96      1.43 o
 -18   4  10        1.28       -0.61      1.50 o
 -16   4  10        4.21        4.86      1.46 o
 -14   4  10       75.52       80.42      3.35 o
 -12   4  10      182.94      186.80      3.93 o
 -10   4  10      104.55      101.93      2.66 o
  -8   4  10      100.43      103.02      4.22 o
  -6   4  10      214.38      204.04      4.55 o
  -4   4  10        6.65        4.60      1.17 o
  -2   4  10        0.25       -0.22      1.18 o
   0   4  10        0.11       -0.04      1.15 o
   2   4  10       59.46       72.92      4.68 o
   4   4  10       51.22       44.37      3.31 o
   6   4  10        3.38        4.71      2.07 o
   8   4  10       29.72       29.98      3.48 o
 -21   5  10        7.96        7.11      1.92 o
 -19   5  10        0.75        3.09      1.54 o
 -17   5  10       72.84       75.57      3.17 o
 -15   5  10        0.18       -0.64      1.08 o
 -13   5  10       31.74       26.93      1.73 o
 -11   5  10       40.15       41.09      2.14 o
  -9   5  10       23.94       21.65      1.63 o
  -7   5  10        1.93       -0.20      0.96 o
  -5   5  10       10.38        8.99      1.50 o
  -3   5  10       24.43       14.15      1.46 o
  -1   5  10       53.47       48.88      4.47 o
   1   5  10       12.59       11.29      1.90 o
   3   5  10       10.34       10.86      2.00 o
   5   5  10       38.58       38.86      2.91 o
   7   5  10        6.64        3.40      1.90 o
 -18   6  10        1.80       -0.44      2.90 o
 -16   6  10        3.86        3.65      1.97 o
 -14   6  10       27.20       28.09      4.29 o
 -12   6  10       32.50       36.53      1.94 o
 -10   6  10        0.56       -1.07      1.07 o
  -8   6  10       17.81       16.47      1.51 o
  -6   6  10        0.01        0.56      0.95 o
  -4   6  10        5.57        3.47      1.03 o
  -2   6  10        2.50        2.65      1.20 o
   0   6  10        0.23        0.91      1.26 o
   2   6  10      118.31      130.84     11.31 o
   4   6  10        0.05       -1.87      1.87 o
 -15   7  10       19.39       14.91      1.94 o
 -13   7  10        0.48       -0.78      1.14 o
 -11   7  10        9.29        4.31      1.21 o
  -9   7  10        1.14       -0.70      0.93 o
  -7   7  10        0.00       -0.61      1.64 o
  -5   7  10        8.59        2.55      3.31 o
  -3   7  10        5.28        7.21      1.30 o
  -1   7  10       49.68       59.88      2.80 o
   1   7  10       11.75       16.20      2.39 o
 -25   1  11        8.59        8.32      4.01 o
 -23   1  11        0.00        0.68      2.73 o
 -21   1  11        6.33        0.04      2.33 o
 -19   1  11        0.07       -1.55      1.55 o
 -17   1  11        0.34       -1.26      1.26 o
 -15   1  11       66.42       76.59      3.04 o
 -13   1  11      144.78      140.99      4.61 o
 -11   1  11       27.13       31.96      2.02 o
  -9   1  11       69.49       75.07      2.96 o
  -7   1  11        2.57        1.81      1.19 o
  -5   1  11       19.50       16.38      1.78 o
  -3   1  11        0.23       -1.17      1.17 o
  -1   1  11       13.80       11.67      2.81 o
   1   1  11        7.57        9.74      2.13 o
   3   1  11       51.59       36.68      3.18 o
   5   1  11       24.19       26.40      3.51 o
   7   1  11        8.67       13.51      2.96 o
   9   1  11       76.38       88.87      5.86 o
 -24   2  11       29.04       22.47      3.86 o
 -22   2  11        0.66       -0.18      1.93 o
 -20   2  11        9.28        8.21      2.31 o
 -18   2  11       10.51       13.85      2.65 o
 -16   2  11       32.41       33.26      2.88 o
 -14   2  11       36.75       37.40      2.16 o
 -12   2  11       38.70       36.74      1.90 o
 -10   2  11        2.90        1.83      1.02 o
  -8   2  11       55.90       59.04      2.72 o
  -6   2  11       19.17       16.63      1.85 o
  -4   2  11        4.63        2.59      1.11 o
  -2   2  11       71.48       68.54      2.79 o
   0   2  11      366.81      359.51      8.94 o
   2   2  11        8.76       11.03      2.28 o
   4   2  11       69.34       66.95      4.45 o
   6   2  11       16.58       17.83      2.97 o
   8   2  11       47.80       53.92      4.57 o
 -23   3  11        3.56        2.57      1.48 o
 -21   3  11        1.83        1.18      1.37 o
 -19   3  11       35.27       39.03      2.25 o
 -17   3  11        0.12        0.04      0.88 o
 -15   3  11        5.90        7.48      1.36 o
 -13   3  11       66.89       61.84      2.52 o
 -11   3  11        7.74        7.81      1.18 o
  -9   3  11        0.00        0.70      1.05 o
  -7   3  11       28.94       31.58      2.72 o
  -5   3  11      117.52      100.42      3.19 o
  -3   3  11      114.72      116.85      4.79 o
  -1   3  11       52.31       57.66      2.89 o
   1   3  11       76.95       86.93      4.96 o
   3   3  11       21.62       27.72      2.05 o
   5   3  11        3.17        5.39      1.17 o
   7   3  11        4.59        4.97      1.64 o
 -22   4  11        6.74        8.98      3.47 o
 -20   4  11        4.14        7.04      2.37 o
 -18   4  11       15.17       13.47      2.46 o
 -16   4  11        5.95        5.11      1.72 o
 -14   4  11       12.84       18.12      2.09 o
 -12   4  11       22.94       22.86      1.88 o
 -10   4  11       27.74       28.03      1.90 o
  -8   4  11      213.75      208.62      5.11 o
  -6   4  11        0.26        0.95      1.27 o
  -4   4  11       15.47       17.33      1.94 o
  -2   4  11       40.18       35.12      2.81 o
   0   4  11       14.68       16.76      2.37 o
   2   4  11       13.14       19.86      2.59 o
   4   4  11       31.48       33.47      3.38 o
   6   4  11       62.52       67.73      4.39 o
 -21   5  11        0.00        2.63      2.47 o
 -19   5  11        5.11        6.43      2.01 o
 -17   5  11        6.67        9.36      2.84 o
 -15   5  11       23.27       20.92      2.62 o
 -13   5  11        0.37        1.61      1.32 o
 -11   5  11       30.79       34.25      2.30 o
  -9   5  11        2.77        4.13      1.30 o
  -7   5  11        0.61        1.24      1.15 o
  -5   5  11        9.74        6.87      1.60 o
  -3   5  11        0.34       -0.55      1.39 o
  -1   5  11       14.87       13.64      2.04 o
   1   5  11        2.23        2.19      1.74 o
   3   5  11        0.15        2.28      1.80 o
 -18   6  11        0.47       -1.43      2.00 o
 -16   6  11        0.38        0.73      2.33 o
 -14   6  11        7.10       10.50      2.02 o
 -12   6  11       62.30       67.08      2.79 o
 -10   6  11        1.64        0.16      1.17 o
  -8   6  11        2.22        1.98      1.22 o
  -6   6  11        0.19        0.63      1.51 o
  -4   6  11        9.48       11.02      2.33 o
  -2   6  11       37.53       46.43      2.83 o
   0   6  11       43.05       43.99      5.36 o
 -13   7  11       57.71       59.55      6.94 o
 -11   7  11       52.99       50.97      3.08 o
  -9   7  11       10.68        7.98      1.43 o
  -7   7  11        2.87        3.25      1.43 o
  -5   7  11       40.53       46.21      2.49 o
 -24   0  12        0.00       -2.17      4.08 o
 -22   0  12        0.84       -1.19      3.32 o
 -20   0  12       20.33       23.66      4.55 o
 -18   0  12       68.00       67.95      5.91 o
 -16   0  12       34.25       37.47      3.79 o
 -14   0  12       54.14       56.69      6.16 o
 -12   0  12      475.78      480.96     14.61 o
 -10   0  12       51.32       52.18      4.05 o
  -8   0  12       94.31       96.74      5.05 o
  -6   0  12       81.25       61.24     11.53 o
  -4   0  12      407.08      381.03     12.63 o
  -2   0  12      413.94      402.81     13.33 o
   0   0  12       31.11       19.75      3.80 o
   2   0  12       17.59       21.40      4.12 o
   4   0  12        0.81        2.48      3.06 o
   6   0  12        7.68       15.33      5.77 o
 -23   1  12       17.47       20.43      3.76 o
 -21   1  12        2.05        2.58      2.50 o
 -19   1  12        0.12       -0.41      1.69 o
 -17   1  12       10.79        9.62      2.34 o
 -15   1  12      286.25      291.23      6.81 o
 -13   1  12      139.17      137.90      4.02 o
 -11   1  12       52.50       50.83      3.31 o
  -9   1  12       41.26       41.38      2.99 o
  -7   1  12        2.14        1.61      1.59 o
  -5   1  12      138.00      143.69      5.13 o
  -3   1  12       36.51       33.36      2.93 o
  -1   1  12      216.26      215.03      8.47 o
   1   1  12       36.60       30.18      3.05 o
   3   1  12        7.09        6.57      3.14 o
   5   1  12        2.77        2.08      2.42 o
 -24   2  12        0.01       -2.55      2.55 o
 -22   2  12        6.10        3.57      2.33 o
 -20   2  12        0.47       -0.83      1.94 o
 -18   2  12        2.61       -0.08      1.94 o
 -16   2  12       26.95       29.42      2.62 o
 -14   2  12       10.46       16.49      2.18 o
 -12   2  12       35.47       43.10      2.10 o
 -10   2  12        6.09        4.94      1.44 o
  -8   2  12        5.73        5.17      1.10 o
  -6   2  12        8.21        8.07      1.27 o
  -4   2  12       13.92        8.47      1.40 o
  -2   2  12        2.82        4.14      1.68 o
   0   2  12      115.97      124.38      8.40 o
   2   2  12      139.92      151.67      6.24 o
   4   2  12        4.96        4.50      2.35 o
   6   2  12        6.68        5.25      3.01 o
 -23   3  12        0.66        1.50      2.51 o
 -21   3  12        9.00        9.87      1.55 o
 -19   3  12       63.02       68.93      4.74 o
 -17   3  12       90.77       94.85      3.39 o
 -15   3  12      126.37      126.64      3.63 o
 -13   3  12      149.06      153.43      3.79 o
 -11   3  12       76.98       71.64      2.79 o
  -9   3  12       33.49       29.68      1.86 o
  -7   3  12        6.11        4.25      1.17 o
  -5   3  12        4.49        3.37      1.14 o
  -3   3  12        1.05        4.68      2.85 o
  -1   3  12       56.15       57.94      6.28 o
   1   3  12       40.29       34.18      4.80 o
   3   3  12       77.04       61.18      6.12 o
 -20   4  12       43.86       43.31      3.86 o
 -18   4  12       10.26       14.25      2.68 o
 -16   4  12       71.19       73.66      3.80 o
 -14   4  12       93.70      103.41      3.95 o
 -12   4  12        9.40        6.22      1.45 o
 -10   4  12       56.51       59.11      3.15 o
  -8   4  12        0.05        2.25      1.34 o
  -6   4  12        1.28        0.04      1.31 o
  -4   4  12        3.61        1.04      1.34 o
  -2   4  12        1.35        0.84      1.43 o
   0   4  12       32.06       31.28      2.48 o
   2   4  12       57.84       74.65      5.03 o
 -19   5  12        4.60        4.20      4.25 o
 -17   5  12        1.83        0.11      2.95 o
 -15   5  12       61.58       54.55      3.72 o
 -13   5  12        1.06        1.66      1.98 o
 -11   5  12        2.67        2.40      1.91 o
  -9   5  12       13.36       11.02      1.85 o
  -7   5  12        4.88       -0.55      1.42 o
  -5   5  12       12.23       12.25      2.23 o
  -3   5  12        0.02       -0.98      1.78 o
  -1   5  12        7.55        6.78      2.27 o
   1   5  12       17.13       23.65      3.14 o
 -14   6  12        2.08        2.91      2.41 o
 -12   6  12        9.69       12.57      2.10 o
 -10   6  12        2.91        4.75      1.49 o
  -8   6  12        3.55        4.96      1.51 o
  -6   6  12       11.29       10.46      1.64 o
  -4   6  12       48.06       61.44      6.26 o
 -23   1  13        0.16        0.52      2.76 o
 -21   1  13        0.00       -0.95      2.52 o
 -19   1  13        3.25        2.71      2.34 o
 -17   1  13       51.84       53.32      3.88 o
 -15   1  13       13.67       14.48      2.58 o
 -13   1  13        0.11        2.29      1.58 o
 -11   1  13        6.94        6.98      2.05 o
  -9   1  13       13.44       15.88      2.39 o
  -7   1  13       10.43        7.63      2.09 o
  -5   1  13       11.48       11.33      2.29 o
  -3   1  13        0.00        2.59      1.93 o
  -1   1  13       30.21       26.89      2.99 o
   1   1  13       92.58       99.96      5.54 o
   3   1  13        5.95        7.32      2.76 o
 -22   2  13        2.03        4.26      2.24 o
 -20   2  13       15.37       24.20      3.39 o
 -18   2  13       40.61       46.34      3.78 o
 -16   2  13       57.58       53.71      3.79 o
 -14   2  13       10.91       10.52      2.12 o
 -12   2  13       10.49       13.72      1.87 o
 -10   2  13        0.56       -0.25      2.28 o
  -8   2  13       18.09       18.18      3.27 o
  -6   2  13       95.76       87.65     12.76 o
  -4   2  13       30.71       33.64      2.50 o
  -2   2  13        0.08        1.94      1.63 o
   0   2  13        8.64       15.28      2.46 o
   2   2  13       25.35       27.07      3.10 o
 -21   3  13        2.08        6.16      3.82 o
 -19   3  13       42.98       44.48      5.69 o
 -17   3  13       18.23       14.12      3.94 o
 -15   3  13        9.74       11.85      6.32 o
 -13   3  13        1.70        1.83      2.67 o
 -11   3  13        9.73        9.21      3.42 o
  -9   3  13       21.00       18.60      3.81 o
  -7   3  13       11.25        9.30      4.40 o
  -5   3  13       34.08       30.57      4.50 o
  -3   3  13       29.63       39.06      4.90 o
  -1   3  13        0.41        0.41      2.95 o
   1   3  13        0.09        3.57      5.54 o
 -18   4  13        4.12        6.16      1.92 o
 -16   4  13       10.47       12.03      1.89 o
 -14   4  13        1.65        2.43      1.50 o
 -12   4  13       41.03       39.18      3.83 o
 -10   4  13       15.90       11.75      1.78 o
  -8   4  13       18.08       17.05      1.88 o
  -6   4  13        0.07        1.05      1.36 o
  -4   4  13        0.30        1.30      1.34 o
  -2   4  13        0.01        0.78      1.30 o
 -15   5  13        2.58        6.75      2.34 o
 -13   5  13       10.88        8.91      3.15 o
 -11   5  13       15.90       13.07      2.59 o
  -9   5  13        0.95       -0.89      1.79 o
  -7   5  13       15.33       15.80      4.79 o
  -5   5  13       27.22       30.04      3.22 o
 -20   0  14        3.24        3.34      3.78 o
 -18   0  14       34.51       43.02      5.54 o
 -16   0  14      147.72      142.28      6.71 o
 -14   0  14        9.86       10.02      4.71 o
 -12   0  14        2.46       -0.28      2.68 o
 -10   0  14        2.71       -1.48      2.42 o
  -8   0  14      104.68      112.80      7.03 o
  -6   0  14        0.15        4.44      3.03 o
  -4   0  14       26.52       32.70      6.58 o
  -2   0  14       45.87       45.96      5.42 o
 -19   1  14        5.58        3.74      2.39 o
 -17   1  14        0.91       -0.25      2.40 o
 -15   1  14       93.62       88.44      5.77 o
 -13   1  14        0.28        1.74      1.63 o
 -11   1  14        0.97        1.53      1.92 o
  -9   1  14        2.91        3.14      2.33 o
  -7   1  14       24.27       26.30      2.90 o
  -5   1  14       27.36       26.00      2.93 o
  -3   1  14        8.43       10.02      2.64 o
  -1   1  14       53.83       50.53      6.23 o
 -18   2  14        7.91        8.79      2.30 o
 -16   2  14        3.82        0.76      1.72 o
 -14   2  14       61.56       63.28      6.11 o
 -12   2  14        1.26        1.69      2.95 o
 -10   2  14        0.47       -0.80      2.55 o
  -8   2  14        8.43        1.34      2.93 o
  -6   2  14        1.68       -2.56      2.56 o
  -4   2  14        1.32       -4.15      4.74 o
  -2   2  14       27.16       26.03      6.69 o
 -17   3  14       63.52       71.11      6.60 o
 -15   3  14       25.73       32.69      5.13 o
 -13   3  14        5.39        4.17      3.38 o
 -11   3  14        2.71        1.25      3.19 o
  -9   3  14       12.68        8.00      3.40 o
  -7   3  14       23.05       21.90      5.89 o
  -5   3  14       16.74       14.59      5.51 o
 -14   4  14       35.15       46.81      6.94 o
 -12   4  14        2.22       -2.77      2.77 o
 -10   4  14       15.65       15.19      3.82 o
  -8   4  14        4.66        0.02      4.24 o
 -15   1  15       26.37       23.48      3.39 o
 -13   1  15        1.87        4.57      2.50 o
 -11   1  15       13.73       15.75      2.38 o
  -9   1  15        0.70        0.69      2.29 o
  -7   1  15       11.34       13.16      2.83 o
 -12   2  15        3.08        8.78      3.67 o
 -10   2  15        1.14        0.49      3.09 o
 
